# Supplementary material for: Primary material supply configurations and domestic recycling for cost-effective battery material production in the US
Source: Nat Commun. 2025 Dec 9;17:253. doi: 10.1038/s41467-025-66957-5 (PMC12783756; doi:10.1038/s41467-025-66957-5)
Supplement: Supplementary file 3 — Supplementary Data 1 [file 41467_2025_66957_MOESM3_ESM.xlsx]

## Sheet: Fig. 1 & 2
Facility information					Company report information			Process and supply capacity						Facility costs
Material	Mine/project name	Country (location of facility)	Continent	Ownership	Source name/type	Release date	Link	Deposity type	Process (concentration/extraction)	Product	Mine Lifetime (LOM)	LCE/Co/Ni annual production capacity (t/a)	LCE/Co/Ni MOL production capacity (t)	CapEx	OpEx	SusEx	Closure costs	USD/t (including conversion costs)
Li	Greenbushes Mine	Australia	Oceania	Talison (Tianqi Lithium Corporation/IGO Limited JV (51%); Albemarle (49%))	Pre-Feasibility Study	2023-02-01	https://fintel.io/doc/sec-albemarle-corp-915913-ex961-2023-february-15-19403-3937	Hard-rock	Heavy media separation; flotation	spodumene concentrate (6% Li)	20	258933	5.17867e+06	9.4003e+08	10243100000	280350000	34160000	4676.19
Li	Mt. Marion Lithium Project	Australia	Oceania	Mineral Resources (50%); Ganfeng Lithium (50%)	Pre-Feasibility Study	2015-11-01	https://announcements.asx.com.au/asxpdf/20151111/pdf/432wj0ykstk8n8.pdf	Hard-rock	Acid leaching	LiOH	20	8800	176000	83000000	682352000	0	0	4941.58
Li	Mt Cattlin Lithium Project	Australia	Oceania	Rio Tinto (Arcadium Lithium)	Technical Report Summary	2023-10-01	https://s203.q4cdn.com/709125885/files/doc_downloads/TechnicalRep/New/Mt-Cattlin-Lithium-Project-Australia.pdf	Hard-rock	Dense media separation	spodumene concentrate (5.4% Li)	6	122324	733947	46700000	898500000	21500000	12300000	3789.88
Li	Pilgangoora Operation	Australia	Oceania	Pilbara Minerals	Definitive Feasibility Study	2016-09-01	https://announcements.asx.com.au/asxpdf/20160920/pdf/43b9hfcnxw18g6.pdf	Hard-rock	Heavy media separation; flotation	spodumene concentrate (6% Li)	36	46591.3	1.67729e+06	149730000	3187728000	0	0	4445.79
Li	Mt. Holland Lithium Project	Australia	Oceania	Covalent Lithium (JV of Wesfarmers/SQM 50:50)	Technical Report Summary	2022-04-01	https://www.sec.gov/Archives/edgar/data/909037/000110465922049694/tm2210998d1_ex96-2.htm	Hard-rock	Acid leaching	LiOH	50	44264	2213200	1265000000	12547335000	0	0	6240.89
Li	Finness Lithium Project	Australia	Oceania	Core Lithium	Definitive Feasibility Study	2019-04-01	https://announcements.asx.com.au/asxpdf/20190417/pdf/444d8yjrgkjslb.pdf	Hard-rock	Dense media separation	spodumene concentrate (5.5% Li)	3.5	18693	65425.7	45368655	1.82835e+08	1508000	0	5967.03
Li	Kathleen Valley Project	Australia	Oceania	Liontown Resources	Definitive Feasibility Study	2021-11-01	https://www.ltresources.com.au/wp-content/uploads/2023/05/02450567.pdf	Hard-rock	Flotation	spodumene concentrate (6% Li)	23	93840.7	2.15834e+06	331100000	4756542000	0	0	4813.21
Li	Bald Hill Lithium-Tantalum Project	Australia	Oceania	Mineral Resources	Pre-Feasibility Study	2017-07-01	https://announcements.asx.com.au/asxpdf/20170711/pdf/43kkjk14z4kr79.pdf	Hard-rock	Dense media separation	spodumene concentrate (6% Li)	3.6	22998.9	82796	2.954e+07	1.98425e+08	4270000	0	5260.9
Li	Salar de Atacama Region II/La Negra	Chile	South America	Albemarle	Pre-Feasibility Study	2022-01-01	https://fintel.io/doc/sec-albemarle-corp-915913-ex963-2022-february-18-19041-6706	Brine	Solar evaporation ponds	Lithium Carbonate	24	69669.1	1672059	309000000	5534107988	1170000000	40892193	4218.75
Li	Salar de Atacama/Salar del Carmen	Chile	South America	SQM	Operation Report	2024-04-01	https://www.sec.gov/Archives/edgar/data/909037/000110465924044246/tm2410667d1_ex96-1.htm	Brine	Solar evaporation ponds	Lithium Carbonate/Lithium Hydroxide	7	199543	1396800	1663000000	11435000000	0	1.72461e+07	9389.49
Li	Cauchari Lithium Brine Project	Argentina	South America	Rio Tinto (Arcadium Lithium)	Technical Report Summary	2023-11-01	https://s203.q4cdn.com/709125885/files/doc_downloads/TechnicalRep/New/Cauchari-Lithium-Brine-Project-Argentina.pdf	Brine	Solar evaporation ponds	Lithium Carbonate	30	24669.1	740072	708000000	3256000000	547000000	23000000	6126.43
Li	Olaroz Lithium Facility	Argentina	South America	Rio Tinto (Arcadium Lithium)	Technical Report Summary	2023-11-01	https://s203.q4cdn.com/709125885/files/doc_downloads/TechnicalRep/New/Olaroz-Lithium-Facility-Argentina.pdf	Brine	Solar evaporation ponds	Lithium Carbonate	32	40958.4	1310670	135000000	6344000000	508000000	39000000	5360.62
Li	Salar del Hombre Muerto	Argentina	South America	Rio Tinto (Arcadium Lithium)	Pre-Feasibility Study	2023-11-01	https://s203.q4cdn.com/709125885/files/doc_downloads/TechnicalRep/Salar-del-Hombre-Muerto-Argentina.pdf	Brine	Solar evaporation ponds	Lithium Carbonate	40	89975	3599000	1191000000	19452000000	934000000	181000000	6045.57
Li	Sal de Vida Lithium Brine Project	Argentina	South America	Rio Tinto (Arcadium Lithium)	Technical Report Summary	2023-11-01	https://s203.q4cdn.com/709125885/files/doc_downloads/TechnicalRep/New/Sal-de-Vida-Lithium-Brine-Project-Argentina.pdf	Brine	Solar evaporation ponds	Lithium Carbonate	40	14568	582719	341000000	2639000000	434000000	29000000	5908.51
Li	Cauchari-Olaroz Salars	Argentina	South America	Ganfeng Lithium (46.7%); Lithium Argentina (44.8%); JEMSE (8.5%)	Operational Technical Report	2025-01-01	https://s203.q4cdn.com/736266488/files/doc_downloads/our_projects/cauchari_olaroz/LAC-Report-NI-43-101-Jan-8-2025-Final_2_compressed.pdf	Brine	Solar evaporation ponds	Lithium Carbonate	35	41485.7	1452000	979000000	9528922000	990500000	86400000	7978.53
Li	Rincon Lithium Project	Argentina	South America	Argosy Minerals (77.5%); Puna Mining S.A. (22.5%)	Preliminary Economic Assessment	2018-11-01	https://announcements.asx.com.au/asxpdf/20181128/pdf/440q663bmjz5wk.pdf	Brine	Solar evaporation ponds	Lithium Carbonate	16.5	10000	165000	215200000	766397610	0	0	5949.08
Li	Mariana Lithium Brine Project	Argentina	South America	Ganfeng Lithium	Preliminary Economic Assessment	2018-11-01	https://minedocs.com/21/Mariana-PEA-11152018.pdf	Brine	Solar evaporation ponds	Lithium Carbonate	25	10000	250000	243425000	1059725000	95200000	11725000	5640.3
Li	Goulamina Lithium Project	Mali	Africa	Ganfeng Lithium (65%), Malian government (30-35%)	Definitive Feasibility Study	2021-12-01	https://minedocs.com/22/Goulamina-FS-12062021.pdf	Hard-rock	Flotation	spodumene concentrate (6%)	21	110225	2314728	325000000	4868760000	84240000	12480000	4741.57
Li	Bougouni Lithium Project	Mali	Africa	Hainan Mining (51%); KODAL Minerals (49%)	Pre-Feasibility Study	2021-08-01	https://www.annualreports.com/HostedData/AnnualReportArchive/k/LSE_KOD_2021.pdf	Hard-rock	Dense media separation; flotation	spodumene concentrate (6%)	8.5	33865.6	287857	117000000	836140000	67900000	0	6003.04
Li	Sonora Lithium Project	Mexico	North America	Bacanora Lithium (Ganfeng Lithium)	Feasibility Study	2018-01-01	https://bacanoralithium.com/_userfiles/pages/files/documents/bacanorafstechnicalreport25012018_compressed.pdf	Clay	Sulphate salt roasting	Lithium Carbonate	19	31626.3	600900	799800000	2449273376	141000000	0	5641.66
Li	Thacker Pass Project	USA	North America	Lithium Americas (62%), General Motors (38%)	Feasibility Study	2022-11-01	https://s203.q4cdn.com/835901927/files/doc_financials/2023/ar/NewLAC-ThackerPassFeasibilityStudyNI43-101-October2023.pdf	Clay	Acid leaching	Lithium Carbonate	40	66783	2671320	3995500000	19228000000	1559000000	53500000	9297.28
Li	TLC Lithium Project	USA	North America	American Lithium	Preliminary Economic Assessment	2023-03-01	https://americanlithiumcorp.com/wp-content/uploads/2023/05/PEA-Report-TLC.pdf	Clay	Acid leaching	Lithium Carbonate	40	35177	1407080	1430852000	11341049000	7.668e+08	25000000	9639.61
Li	Rhyolite Ridge Project	USA	North America	ioneer	Technical Report Summary	2021-09-01	https://www.ioneer.com/wp-content/uploads/2022/07/300420-dfs-executive-summary-metric_final.pdf	Clay	Acid leaching	Lithium Carbonate; LiOH	26	21951	570726	768100000	3262000000	274100000	20000000	7576.67
Li	Tonopah Flats Lithium Project	USA	North America	ABTC	Amended Resource Estimates and Initial Assessment with Project Economics	2024-04-01	https://americanbatterytechnology.com/wp-content/uploads/ABTC-TonopahFlats-MII-Resource-Update-IA-Report-Apr-2024.pdf	Clay	Sulphate salt roasting	LiOH	50	28381	1.41905e+06	785367000	9123539000	2.5883e+08	100000000	7235.65
Li	Bonnie Claire Lithium Project	USA	North America	Nevada Lithium	Preliminary Economic Assessment	2022-02-01	https://nevadalithium.com/wp-content/uploads/2023/08/Bonnie-Claire_PEA-Technical-Report_02-25-2022.pdf	Clay	Sulphate salt roasting	Lithium Carbonate	40	32300	1292000	584243000	7628160000	70437000	0	6410.87
Li	Angel Island Project	USA	North America	Century Lithium	Feasibility Study	2024-04-01	https://www.centurylithium.com/_resources/technical-reports/252456-0000-BA00-RPT-0003_ClaytonValley_NI%2043-101_12June2024.pdf?v=121502	Clay	Acid leaching	Lithium Carbonate	40	34835	1393400	3576200000	1.12488e+10	315100000	13400000	10875.2
Li	Silver Peak Operations	USA	North America	Albemarle	Pre-Feasibility Study	2023-02-01	https://www.sec.gov/Archives/edgar/data/915913/000091591322000025/exhibit9641231202110-k.htm	Brine	Solar evaporation ponds	Lithium Carbonate	32	4700	150400	246100000	1002300000	278500000	8164980	10206.5
Li	South-West Arkansas (SWA) Project	USA	North America	Standard Lithium (55%), Equinor (45%)	Pre-Feasibility Study	2023-09-01	https://minedocs.com/25/SW-Arkansas-Lithium-Project-PFS-08082023.pdf	Brine	Direct lithium extraction	LiOH	20	26400	528000	1.27398e+09	2.86736e+09	248721000	0	8314.51
Li	Clayton Valley Lithium Project	USA	North America	Pure Energy Minerals	Preliminary Economic Assessment	2018-03-01	https://wp-pureenergyminerals-2023.s3.ca-central-1.amazonaws.com/media/2018/04/PureEnergy_ClaytonValleyPEA_Rev1_23March2018.pdf	Brine	Direct lithium extraction	LiOH	20	9702	194040	296674000	7.30314e+08	61927000	7566920	5650.8
Li	Carolina Lithium Project	USA	North America	Piedmont Lithium	Technical Report Summary	2023-04-01	https://www.sec.gov/Archives/edgar/data/1728205/000172820523000039/ex963_trsx42023.htm	Hard-rock	Calcination; carbonate leaching	LiOH	14	24388.6	341440	914000000	1108789164	2.5878e+08	18760000	6737.14
Li	Georgia Lake Project	Canada	North America	RockTech Lithium	Technical Report	2022-10-01	https://rocktechlithium.com/?geo_file_download=2024/09/RockTechLith_TechReport.pdf	Hard-rock	Dense media separation; flotation	spodumene concentrate (6%)	9	13217.4	118956	192423000	5.3669e+08	87934000	1.0626e+07	12649.2
Li	Clearwater Lithium Project	Canada	North America	E3 Lithium	Technical Report	2024-06-01	https://www.e3lithium.ca/_resources/reports/technical/E3-Lithium-Clearwater-Project-Technical-Report-Final-29July2024.pdf?v=050211	Brine	Direct lithium extraction	LiOH	50	22748	1137400	2465476000	9370200000	1771339000	0	11963.3
Li	North American Lithium Project	Canada	North America	Sayona Mining (75%); Piedmont Lithium (25%)	Definitive Feasibility Study	2023-04-01	https://wcsecure.weblink.com.au/pdf/SYA/02654503.pdf	Hard-rock	Flotation	spodumene concentrate (5.74%)	20	26976.1	539521	255300000	1701000000	0	2.6175e+07	9365.95
Li	Moblan Lithium Project	Canada	North America	Sayona Mining (60%); SOQUEM (40%)	Definitive Feasibility Study	2024-02-01	https://clients3.weblink.com.au/pdf/SYA/02774427.pdf	Hard-rock	Dense media separation; flotation	spodumene concentrate (6%)	21	41321.6	867753	722000000	2436000000	72000000	51000000	9472.48
Li	PAK Lithium Project	Canada	North America	Frontier Lithium (92.5%); Mitsubishi Corporation (7.5%)	Pre-Feasibilty Study	2023-07-01	https://www.frontierlithium.com/_files/ugd/dec7de_0361ed371f584d4baa62be93d01d94c3.pdf	Hard-rock	Acid roasting	Spodumene concentrate (7.2%)/Lithium Carbonate/Lithium Hydroxide	30	18457.7	553731	1018125000	3.30742e+09	8.7825e+07	1.5975e+07	13690.5
Li	Whabouchi Mine	Canada	North America	Nemaska Lithium (50% Rio Tinto/Arcadium Lithium; 50% Investissement Québec)	Pre-Feasibilty Study	2023-11-01	https://s203.q4cdn.com/709125885/files/doc_downloads/TechnicalRep/Nemaska-Whabouchi-Mine-Canada.pdf	Hard-rock	Dense media separation; flotation	spodumene concentrate (5.5%)	34	30423	1.03438e+06	354865500	6773250000	279750000		12853.1
Li	Boardwalk Property	Canada	North America	LithiumBank	Preliminary Economic Assessment	2024-02-01	https://cdn.prod.website-files.com/659bb4279842c79d410c6dca/67f52060ea42c782e87a3113_41067-551%20NI%2043-101%20R%202025-04-06%20final.pdf	Brine	Direct lithium extraction	LiOH	20	29475.6	589513	2159700000	3119000000	131000000	85800000	9322.1
Li	Kindersley Lithium Project	Canada	North America	Grounded Lithium	Preliminary Economic Assessment	2023-06-01	https://groundedlithium.com/wp-content/uploads/2023/11/115530.GroundedLithium.FinalReport.pdf	Brine	Direct lithium extraction	LiOH	20	9680	193600	335492000	857820000		1463000	6171.36
Li	Rose Lithium Project	Canada	North America	Critical Elements Lithium Corporation	Technical Report	2023-10-01	https://www.cecorp.ca/wp-content/uploads/Rose_Lithium-Tantalum-Project-Feasibility-Study-October-2023.pdf	Hard-rock	Flotation	spodumene concentrate (6%; 5.5%)	17	28284.6	480838	457575000	2082000000	231675000	6300000	11467.9
Li	James Bay Lithium Project	Canada	North America	Rio Tinto (Arcadium Lithium)	Technical Report	2022-01-01	https://arcadiumlithium.com/wp-content/uploads/2024/10/1645516154-cagm-43-101-technical-report-merged-sections_01-04-revision-00-final.pdf?v=1729776947	Hard-rock	Dense media separation	spodumene concentrate (5.6%)	19	43922.6	834529	285082500	1905037500	97530000	35550000	8475.29
Li	Barroso Lithium Project	Portugal	Europe	Savannah Resources	Updated Scoping Study	2023-06-01	https://savannahresources.com/media/tuepqzoh/barroso-lithium-project-new-scoping-study.pdf	Hard-rock	Flotation	spodumene concentrate (5.5%)	14	25914.3	362800	280300000	9.34639e+08	49000000	102000000	9456.44
Li	Cinovec Project	Czech	Europe	European Metals	Updated Preliminary Feasibility Study	2022-01-01	https://api.investi.com.au/api/announcements/emh/7381a65f-d0b.pdf	Hard-rock	Sulfate/carbonate roasting	LiOH	25	25859.7	646492	643800000	3726000000	151000000	0	6992.82
Li	Wolfsberg Lithium project	Austria	Europe	European Lithium	Definitive Feasibility Study	2023-03-01	https://minedocs.com/23/Wolfsberg-FS-03082023.pdf	Hard-rock	Acid roasting	LiOH	14.6	7773.92	113499	866158223	2009601491	99300000	5600000	23529.3
Li	Keliber Lithium Project	Finland	Europe	Sibanye-Stillwater (79.82%), Finnish Minerals Group (20%)	Technical Report	2023-12-01	https://thevault.exchange/?get_group_doc=245/1703227704-SSW-Keliber-Project-technical-report-13Dec2023.pdf	Hard-rock	Carbonate salt leaching	LiOH	16	12115.8	193853	524230200	1.76653e+09	99745200	0	12331.5
Li	San Jose Lithium project	Spain	Europe	Infinity Lithium	Pre-Feasibilty Study	2019-08-01	https://minedocs.com/21/San-Jose-PFS-08222019.pdf	Hard-rock	Sulfate salt roasting	LiOH	30	13194.7	395842	309000000	2444321880	2.73e+08	0	7645.29
Li	Upper Rhine Valley	Germany	Europe	Vulcan Energy	Definitive Feasibility Study	2023-02-01	https://announcements.asx.com.au/asxpdf/20230213/pdf/45ljfy3ycb8t4t.pdf	Brine	Direct lithium extraction	LiOH	20	18182.6	363651	1.66222e+09	2.00146e+09	0	0	10074.7
Li	Zinnwald Lithium Project	Germany	Europe	Deutsche Lithium GmbH	Preliminary Economic Assessment	2022-09-01	https://wp-zinnwald-lithium-2020.s3.eu-west-2.amazonaws.com/media/2022/09/PEA-for-the-revised-Zinnwald-Lithium-Project-6th-September-2022.pdf	Hard-rock	Sulfate/carbonate roasting	LiOH	35	10707.4	374759	336500000	4630000000	302500000	0	8814.81
Li	Arcadia Lithium Project	Zimbabwe	Africa	Prospect Lithium Zimbabwe (87% Huayou Cobalt)	Definitive Feasibility Study	2021-12-01	https://prospectresources.com.au/wp-content/uploads/2022/07/61068491.pdf	Hard-rock	Dense media separation	spodumene concentrate (6%)	20	21811.9	436237	192460000	1518128640	36000000	10300000	6483.37
Li	Swanson Lithium Project	Namibia	Africa	Arcadia Minerals Limited	Definitive Feasibility Study	2023-05-01	https://www.arcadiaminerals.global/wp-content/uploads/2023/05/2023-05-31-AM7-Swanson-DFS-Report.pdf	Hard-rock	Dense media separation	spodumene concentrate (6%)	9	5717.25	51455.2	10858000	65451000	0	0	3939.02
Li	Ewoyaa Lithium Project	Ghana	Africa	Atlantic Lithium (50%); Piedmont Lithium (50%)	Definitive Feasibility Study	2023-06-01	https://static1.squarespace.com/static/61711d27ed0db12cacbcfb5a/t/649d3f851c02121fcf7bffcd/1688027016483/2023.06.29+-+Project+Update+-+Ewoyaa+Definitive+Feasibility+Study+%28ASX%29.pdf	Hard-rock	Dense media separation	spodumene concentrate (6%/5.5%)	12	42474.6	509695	185200000	1351217000	112200000	45800000	5780.37
Li	Karibib Lithium project	Namibia	Africa	Lepidico (80%); Huni-Urib Holdings (20%)	Definitive Feasibility Study	2020-05-01	https://minedocs.com/20/Karibib_FS_Announcement_05282020.pdf	Hard-rock	Acid leaching	LiOH	18	3047.49	54854.8	139000000	6.65606e+08	57200000	0	15710.7
Li	Zulu Lithium Project	Zimbabwe	Africa	Premier African Minerals	Scoping Study	2021-08-01	https://minedocs.com/23/PremierAfricanMineralsLtd_CP_01162023.pdf	Hard-rock	Flotation	spodumene concentrate (6%)	15	12463.9	186959	69300000	837000000	0	0	7303.59
Li	Manono Lithium Tailings Project	DR Congo	Africa	Tantalex Lithium Resources	Preliminary Economic Assessment	2023-10-01	https://tantalexlithium.com/wp-content/uploads/2023/10/PR1208-001-00-Manono-Tailings-PEA.pdf	Hard-rock	Dense media separation; flotation	spodumene concentrate (5.5%)	9	10170.9	91538.4	147722000	403695000	0	0	8479.89
Li	Manono Lithium and Tin Project	DR Congo	Africa	AVZ Minerals Limited (75%); La Congolaise d’Exploitation Minière SA (25%)	Definitive Feasibility Study	2020-04-01	https://static1.squarespace.com/static/5934d2ae6b8f5beeb5ba23f3/t/5f03fe7b5b6cfa0aa7b7d8ac/1594097315695/20200421+-+DFS+Manono+Lithium+and+Tin+Project+Announcement.pdf	Hard-rock	Dense media separation	spodumene concentrate (6%)	20	84236.6	1.68473e+06	545500000	4208000000	92000000	19000000	5343.4
Li	Bandeira Lithium Project	Brazil	South America	Lithium Ionic	Technical Report	2024-07-01	https://minedocs.com/27/Bandeira-FS-11132023.pdf	Hard-rock	Dense media separation	spodumene concentrate (5.5% Li)	14	24218.4	339058	279200000	1396780000	81400000	2800000	7647.38
Li	Grota do Cirilo Lithium Project	Brazil	South America	Sigma Lithium Corporation	Technical Report	2025-01-01	https://www.sedarplus.ca/csa-party/records/document.html?id=c9dd215159545240c9da5d76ada15218a48c3f94cdbbfc78d1b32ec3a236b25d	Hard-rock	Dense media separation	spodumene concentrate (5.3% Li)	23	72065.6	1.65751e+06	375470080	6186563573	247020703	30738540	6582.55
Co	Tenke Fungurume Mine	DR Congo	Africa	CMOC (80%); Gecamines (20%)	Technical Report - Resource and Reserve Update	2014-07-01	https://minedocs.com/12/TenkeFungurume_TR_2014-07-21.pdf	Hard-rock	Acid leaching	Cobalt hydroxide, copper	28	14015.3	392429	670000000	13462209000	1115000000	323000000	17310.8
Co	Kamoto Copper Operations	DR Congo	Africa	Glencore (75%); Gecamines (25%)	Independent Technical Report on the Material Assets	2012-03-01	https://www.minedocs.com/17/KatangaTechnicalR_2012.pdf	Hard-rock	Acid leaching	Cobalt hydroxide, copper	19	23994.7	455900	3277900000	11138000000	460000000	138500000	13716.4
Co	Boss Mining Project	DR Congo	Africa	Eurasian Resources (51%); Gecamines (49%)	Technical Report	2007-08-01	https://minehutte.com/content/uploads/2015/02/DR-of-Congo-Central-African-Mining-Exploration-Company-plc-Boss-Mining-Project-Behre-Dolbear-International-Limited-Aug2007.pdf	Hard-rock	Acid leaching	Cobalt concentrate/carbonate, copper	15	12400	186000	115000000	2232000000	275000000	80000000	10981.1
Co	Ambatovy Nickel Project	Madagascar	Africa	Sumitomo Corporation (54%); KOMIR (46%)	Technical Report	2018-06-01	https://minedocs.com/20/Sherritt_International_Corp_Ambatovy_Nickel_Project_TR_06302018.pdf	Hard-rock	Acid leaching	Nickel, cobalt, ammonium sulfate	26	3803.81	98899	258000000	13714000000	142000000	100000000	27250.4
Co	Idaho Cobalt Operations	USA	North America	Jervois	Technical Report	2020-11-01	https://jervoisidahocobalt.com/wp-content/uploads/2021/06/190348_Idaho_Cobalt_13112020_NI_43_101_Technical_Report-FILED-r1.pdf	Hard-rock	Flotation	Cobalt-copper-gold concentrate	7	1332.91	9330.36	78403000	315743000	57575000	21170000	36640.7
Co	Eagle Mine	USA	North America	Lundin Mining	Technical Report	2023-02-01	https://minedocs.com/23/Eagle-TR-12312022.pdf	Hard-rock	Flotation	Nickel concentrate (12% Ni); copper concentrate (30.5%)	7	166.429	1165	0	553700000	52200000	79800000	26304.1
Co	Sudbury Property	Canada	North America	Vale	Technical Report	2021-12-01	https://minedocs.com/22/Sudbury__TR_04072022.pdf	Hard-rock	Flotation	Ni, Cu, Co, Pt, Pd, Au	22	281.818	6200	3715000000	13781000000	1714000000	2060000000	40459.5
Co	Baptiste Nickel Project	Canada	North America	FPX Nickel	Technical Report and Pre-Feasibility Study	2023-10-01	https://fpxnickel.com/wp-content/uploads/2023/11/Baptiste-Project-NI-43-101-Technical-Report_FINAL.pdf	Hard-rock	Flotation	Awaruite; MHP	40	484.5	19380	3369000000	14175520640	1221000000	326000000	35864.4
Co	Crawford Nickel Sulphide Project	Canada	North America	Canada Nickel Company	Technical Report and Feasibility Study	2023-10-01	https://wp-canadanickel-2025.s3.ca-central-1.amazonaws.com/media/2024/12/Crawford-NI-43-101-FINAL-REPORT_Nov24_R2.pdf	Hard-rock	Flotation	Nickel concentrate; Iron concentrate	41	597.414	24494	3542360000	18661000000	1482000000	133000000	24646.6
Co	Shakespeare Project	Canada	North America	Magna Mining	Technical Report	2022-03-01	https://minedocs.com/19/Shakespeare-FS-01312022.pdf	Hard-rock	Flotation	Nickel concentrate; copper concentrate	8	171.965	1375.72	232900000	488800000	9200000	5200000	29454.7
Co	Crean Hill Project	Canada	North America	Magna Mining	Preliminary Economic Assessment	2024-11-01	https://magnamining.com/wp-content/uploads/2025/01/SGS-2024-Crean-Hill-PEA-for-Magna-Mining-24-11-01-Final-V.pdf	Hard-rock	-	Run-of-mine ore	13	237.264	3084.43	6.795e+07	1217475000	155250000	4350000	28789.9
Co	Turnagain Nickel Project	Canada	North America	Gigametals (85%); Mitsubishi Corporation (15%)	Pre-Feasibility Study	2023-09-01	https://gigametals.com/site/assets/files/5340/turnagain_nickel_project_pre-feasibility_study-_ni_43-101_technical_report.pdf	Hard-rock	Flotation	Nickel concentrate (18% Ni, 1.1% Co)	30	1933.33	58000	1420125000	6311400000	1173450000	58800000	23441.9
Co	Lockerby East Property	Canada	North America	SPC Nickel	Technical Report	2010-11-01	First Nickel Inc. - Sudbury Area, Ontario - Lockerby Mine Technical Report on the Depth Zone of the Lockerby Deposit'	Hard-rock	Flotation	Nickel concentrate; copper concentrate	5.5	78.8426	433.634	28216500	304130250	24167250	4500000	29647.9
Co	Moa Nickel Project	Cuba	North America	Sherrit International (50%), General Nickel Company (50%)	Technical Report for the Mineral Resource and Mineral Reserve Estimate	2023-03-01	https://s2.q4cdn.com/343762060/files/doc_downloads/whitepapers/NI-43-101-Moa-JV-Technical-Report-Final-_Final.pdf	Hard-rock	Acid leaching	Nickel, cobalt	26	3256.88	84679	1338277000	10585919000	0	118648000	32818.6
Co	Ramu Nickel Cobalt Project	Papua New Guinea	Oceania	MCC Ramu (85%); Mineral Resources Madang Limited (MRML 2.5%); Mineral Resources Ramu Limited (MRRL 3.94%); Ramu Nickel Limited (8.56%)	Technical Report	2019-07-01	https://www.nickel28.com/_resources/pdfs/NI-43-101-Ramu-NiCo-Project-240719.pdf	Hard-rock	Acid leaching	Nickel-cobalt MHP	13	3653.85	47500	0	2531360000	151000000	55000000	16314.2
Co	Sunrise Nickel Cobalt Project	Australia	Oceania	Sunrise Energy Metals	Technical Report	2018-06-01	https://www.sunriseem.com/wp-content/uploads/2019/12/NI43101-Clean-TeQ-Sunrise-Technical-Report.pdf	Hard-rock	Acid leaching	Nickel sulfate, cobalt sulfate	25	3450	86250	1490841000	4778062500	232900000	100050000	20776.9
Co	Ravensthorpe Project	Australia	Oceania	First Quantum Minerals	Technical Report	2022-03-01	https://s24.q4cdn.com/821689673/files/doc_downloads/2022/Ravensthorpe-NI-43-101-Technical-Report.pdf	Hard-rock	Acid leaching	Nickel-cobalt MHP	19	943.684	17930	48000000	6270000000	137000000	175300000	30606.2
Co	NiWest Nickel-Cobalt Project	Australia	Oceania	Alliance Nickel	Definitive Feasibility Study	2024	https://alliancenickel.au/wp-content/uploads/2024/11/SPR584-Alliance-Nickel-DFS-Document_COMPRESSED-compressed.pdf	Hard-rock	Acid leaching	Nickel sulfate, cobalt sulfate	35	1342.86	47000	1101000000	8004500000	332000000	0	26168
Ni	Sorowako Mine	Indonesia	Oceania	Vale, Huayou Cobalt	External audit of mineral reserves	2010-06-01	https://minedocs.com/12/Sorowako_project%20description_2010.PDF	Hard-rock	Calcination	Nickel matte	26	69181.6	1.79872e+06	1007000000	16382000000	1525000000	0	12065.2
Ni	Ramu Nickel Cobalt Project	Papua New Guinea	Oceania	MCC Ramu (85%); Mineral Resources Madang Limited (MRML 2.5%); Mineral Resources Ramu Limited (MRRL 3.94%); Ramu Nickel Limited (8.56%)	Technical Report	2019-07-01	https://www.nickel28.com/_resources/pdfs/NI-43-101-Ramu-NiCo-Project-240719.pdf	Hard-rock	Acid leaching	Nickel-cobalt MHP	13	32915.4	427900	0	2531360000	151000000	55000000	6784.91
Ni	NiWest Nickel-Cobalt Project	Australia	Oceania	Alliance Nickel	Definitive Feasibility Study	2024	https://alliancenickel.au/wp-content/uploads/2024/11/SPR584-Alliance-Nickel-DFS-Document_COMPRESSED-compressed.pdf	Hard-rock	Acid leaching	Nickel sulfate, cobalt sulfate	35	17922.9	627300	1101000000	8004500000	332000000	0	13084
Ni	Ravensthorpe Project	Australia	Oceania	First Quantum Minerals	Technical Report	2022-03-01	https://s24.q4cdn.com/821689673/files/doc_downloads/2022/Ravensthorpe-NI-43-101-Technical-Report.pdf	Hard-rock	Acid leaching	Nickel-cobalt MHP	19	28339.1	538442	48000000	6270000000	137000000	175300000	13094.9
Ni	Sunrise Nickel Cobalt Project	Australia	Oceania	Sunrise Energy Metals	Technical Report	2018-06-01	https://www.sunriseem.com/wp-content/uploads/2019/12/NI43101-Clean-TeQ-Sunrise-Technical-Report.pdf	Hard-rock	Acid leaching	Nickel sulfate (NiSO4.6H2O), cobalt sulfate (CoSO4.7H2O)	25	18520	463000	1490841000	4778062500	232900000	100050000	10388.4
Ni	Eagle Mine	USA	North America	Lundin Mining	Technical Report	2023-02-01	https://minedocs.com/23/Eagle-TR-12312022.pdf	Hard-rock	Flotation	Nickel concentrate (12% Ni); copper concentrate (30.5%)	7	6477.57	45343	0	553700000	52200000	79800000	11387.3
Ni	Sudbury Property	Canada	North America	Vale	Technical Report	2021-12-01	https://minedocs.com/22/Sudbury__TR_04072022.pdf	Hard-rock	Flotation	Ni, Cu, Co, Pt, Pd, Au	22	25454.5	560000	3715000000	13781000000	1714000000	2060000000	18465
Ni	Lockerby East Property	Canada	North America	SPC Nickel	Technical Report	2010-11-01	First Nickel Inc. - Sudbury Area, Ontario - Lockerby Mine Technical Report on the Depth Zone of the Lockerby Deposit'	Hard-rock	Flotation	Ni matte	5.5	4261.71	23439.4	28216500	304130250	24167250	4500000	13059.2
Ni	Turnagain Nickel Project	Canada	North America	Gigametals (85%); Mitsubishi Corporation (15%)	Pre-Feasibility Study	2023-09-01	https://gigametals.com/site/assets/files/5340/turnagain_nickel_project_pre-feasibility_study-_ni_43-101_technical_report.pdf	Hard-rock	Flotation	Nickel concentrate (18% Ni, 1.1% Co)	30	32750	982500	1420125000	6311400000	1173450000	58800000	9956.22
Ni	Baptiste Nickel Project	Canada	North America	FPX Nickel	Technical Report and Pre-Feasibility Study	2023-10-01	https://fpxnickel.com/wp-content/uploads/2023/11/Baptiste-Project-NI-43-101-Technical-Report_FINAL.pdf	Hard-rock	Flotation	Awaruite; MHP	29	55838.5	1.61932e+06	2945000000	12130000000	1181000000	284000000	14174.1
Ni	Crawford Nickel Sulphide Project	Canada	North America	Canada Nickel Company	Technical Report and Feasibility Study	2023-10-01	https://wp-canadanickel-2025.s3.ca-central-1.amazonaws.com/media/2024/12/Crawford-NI-43-101-FINAL-REPORT_Nov24_R2.pdf	Hard-rock	Flotation	Nickel concentrate; Iron concentrate	41	38046.4	1.5599e+06	3542360000	18661000000	1482000000	133000000	10558.6
Ni	Crean Hill Project	Canada	North America	Magna Mining	Preliminary Economic Assessment	2024-11-01	https://magnamining.com/wp-content/uploads/2025/01/SGS-2024-Crean-Hill-PEA-for-Magna-Mining-24-11-01-Final-V.pdf	Hard-rock	-	Run-of-mine ore	13	6821.33	88677.3	6.795e+07	1217475000	155250000	4350000	12630.2
Ni	Shakespeare Project	Canada	North America	Magna Mining	Technical Report	2022-03-01	https://minedocs.com/19/Shakespeare-FS-01312022.pdf	Hard-rock	Flotation	Nickel concentrate; copper concentrate	8	3727.86	29822.9	232900000	488800000	9200000	5200000	12962.6
Ni	Dumont Nickel Project	Canada	North America	Dumont Nickel	Technical Report	2019-07-01	https://www.dumontnickel.com/wp-content/uploads/2021/02/Dumont-Ni-Project-43-101-dec-2019.pdf	Hard-rock	Flotation	Nickel concentrate	30	36317.6	1.08953e+06	1569000000	7371000000	716000000	26000000	10879.8
Ni	Bucko Lake Nickel Project	Canada	North America	Canickel Mining	Technical Report	2023-02-01	https://minedocs.com/25/Bucko-Lake-PEA-01132023.pdf	Hard-rock	Flotation	Nickel concentrate	13	3524.05	45812.6	86700000	610800000	191800000	14000000	21710.7
Ni	Moa Nickel Project	Cuba	North America	Sherrit International (50%), General Nickel Company (50%)	Technical Report for the Mineral Resource and Mineral Reserve Estimate	2023-03-01	https://s2.q4cdn.com/343762060/files/doc_downloads/whitepapers/NI-43-101-Moa-JV-Technical-Report-Final-_Final.pdf	Hard-rock	Acid leaching	Nickel, cobalt	26	27828.9	723552	1338277000	10585919000	0	118648000	15037.1
Ni	Aguablance Nickel Copper Mineral Deposit	Spain	Europe	Denarius Metal	Technical Report	2024-05-01	https://minedocs.com/26/Aguablanca-PFS-03242024.pdf	Hard-rock	Flotation	Concentrate: Nickel, copper, gold, platinum, palladium	7	2800.29	19602	6130000	303185000	30020000	8289254	13228.7
Ni	Samapleu and Grata Deposits Project	Cote d'Ivoire	Africa	Sama Resources	Preliminary Economic Assessment	2024-05-01	https://samaresources.com/wp-content/uploads/2024/05/7762002-000000-40-ERA-0001-R00.pdf	Hard-rock	Flotation	Nickel concentrate; copper concentrate	16	5767.83	92285.2	337900000	2051000000	89200000	22700000	16063.8
Ni	Ambatovy Nickel Project	Madagascar	Africa	Sumitomo Corporation (54%); KOMIR (46%)	Technical Report	2018-06-01	https://minedocs.com/20/Sherritt_International_Corp_Ambatovy_Nickel_Project_TR_06302018.pdf	Hard-rock	Acid leaching	Nickel, cobalt, ammonium sulfate	26	43470.4	1130231	258000000	13714000000	142000000	100000000	12253

## Sheet: Fig. 3
		Global average	USA	Europe	Global average	USA	Europe	Global average	USA	Europe	Global average	USA	Europe	Global average	USA	Europe
Material	Unit	NMC 95	NMC 95	NMC 95	NMC 811	NMC 811	NMC 811	NMC 622	NMC 622	NMC 622	NMC 532	NMC 532	NMC 532	NMC 111	NMC 111	NMC 111
Li2CO3	$/GWh	2.61902e+06	3.84932e+06	4.21397e+06	2.84114e+06	4.17577e+06	4.57135e+06	3.18109e+06	4.67542e+06	5.11833e+06	3.25383e+06	4.78232e+06	5.23536e+06	3.55152e+06	5.21986e+06	5.71434e+06
CoSO4	$/GWh	305605	634053	482529	1.32122e+06	2.74119e+06	2.08611e+06	2.96742e+06	6.15665e+06	4.68535e+06	3.14501e+06	6.52509e+06	4.96574e+06	5.37869e+06	1.11594e+07	8.49257e+06
NiSO4	$/GWh	8.17664e+06	7.66677e+06	8.90653e+06	7.46203e+06	6.99672e+06	8.12813e+06	6.29111e+06	5.89882e+06	6.85269e+06	5.52377e+06	5.17933e+06	6.01685e+06	3.90553e+06	3.66199e+06	4.25415e+06
MnSO4	$/GWh	28266.6	28266.6	28266.6	121459	121459	121459	273654	273654	273654	405319	405319	405319	509630	509630	509630
NaOH	$/GWh	343466	343466	343466	371225	371225	371225	415644	415644	415644	424035	424035	424035	461621	461621	461621
NH4OH	$/GWh	166448	166448	166448	179900	179900	179900	201426	201426	201426	205492	205492	205492	223707	223707	223707
TOTAL	$/GWh	1.16395e+07	1.26883e+07	1.41412e+07	1.2297e+07	1.45863e+07	1.54582e+07	1.33304e+07	1.76216e+07	1.75471e+07	1.29575e+07	1.75216e+07	1.72528e+07	1.40307e+07	2.12362e+07	1.9656e+07

## Sheet: Fig. 4 & 5 - NMC 95
Lithium_Region	Lithium_Cost_USD_per_t	Cobalt_Region	Cobalt_Cost_USD_per_t	Nickel_Region	Nickel_Cost_USD_per_t	Total_Cost_USD_per_GWh_CAM_1	Manganese_costs	NaOH_costs	NH4OH_costs	Total_Cost_USD_per_GWh_CAM_2
Australia	4632.32	DR Congo	14588.3	Papua New Guinea	6784.91	6.90137e+06	86963.9	343466	20805.9	7.35261e+06
Australia	4632.32	Papua New Guinea	16314.2	Papua New Guinea	6784.91	6.93221e+06	86963.9	343466	20805.9	7.38344e+06
Australia	4632.32	Australia	23618.7	Papua New Guinea	6784.91	7.06269e+06	86963.9	343466	20805.9	7.51393e+06
Australia	4632.32	Canada	27011.3	Papua New Guinea	6784.91	7.1233e+06	86963.9	343466	20805.9	7.57453e+06
Australia	4632.32	Madagascar	27250.4	Papua New Guinea	6784.91	7.12757e+06	86963.9	343466	20805.9	7.57881e+06
Australia	4632.32	Cuba	32818.6	Papua New Guinea	6784.91	7.22704e+06	86963.9	343466	20805.9	7.67828e+06
Africa	5384.42	DR Congo	14588.3	Papua New Guinea	6784.91	7.2379e+06	86963.9	343466	20805.9	7.68913e+06
Africa	5384.42	Papua New Guinea	16314.2	Papua New Guinea	6784.91	7.26873e+06	86963.9	343466	20805.9	7.71996e+06
Australia	4632.32	USA	35493.4	Papua New Guinea	6784.91	7.27482e+06	86963.9	343466	20805.9	7.72606e+06
Mexico	5641.66	DR Congo	14588.3	Papua New Guinea	6784.91	7.35299e+06	86963.9	343466	20805.9	7.80423e+06
Mexico	5641.66	Papua New Guinea	16314.2	Papua New Guinea	6784.91	7.38383e+06	86963.9	343466	20805.9	7.83506e+06
Africa	5384.42	Australia	23618.7	Papua New Guinea	6784.91	7.39922e+06	86963.9	343466	20805.9	7.85045e+06
Africa	5384.42	Canada	27011.3	Papua New Guinea	6784.91	7.45982e+06	86963.9	343466	20805.9	7.91106e+06
Africa	5384.42	Madagascar	27250.4	Papua New Guinea	6784.91	7.46409e+06	86963.9	343466	20805.9	7.91533e+06
Mexico	5641.66	Australia	23618.7	Papua New Guinea	6784.91	7.51431e+06	86963.9	343466	20805.9	7.96555e+06
Africa	5384.42	Cuba	32818.6	Papua New Guinea	6784.91	7.56356e+06	86963.9	343466	20805.9	8.0148e+06
Mexico	5641.66	Canada	27011.3	Papua New Guinea	6784.91	7.57492e+06	86963.9	343466	20805.9	8.02615e+06
Mexico	5641.66	Madagascar	27250.4	Papua New Guinea	6784.91	7.57919e+06	86963.9	343466	20805.9	8.03043e+06
Africa	5384.42	USA	35493.4	Papua New Guinea	6784.91	7.61134e+06	86963.9	343466	20805.9	8.06258e+06
Mexico	5641.66	Cuba	32818.6	Papua New Guinea	6784.91	7.67866e+06	86963.9	343466	20805.9	8.1299e+06
Mexico	5641.66	USA	35493.4	Papua New Guinea	6784.91	7.72644e+06	86963.9	343466	20805.9	8.17768e+06
South America	6584.26	DR Congo	14588.3	Papua New Guinea	6784.91	7.77475e+06	86963.9	343466	20805.9	8.22599e+06
South America	6584.26	Papua New Guinea	16314.2	Papua New Guinea	6784.91	7.80559e+06	86963.9	343466	20805.9	8.25682e+06
South America	6584.26	Australia	23618.7	Papua New Guinea	6784.91	7.93607e+06	86963.9	343466	20805.9	8.38731e+06
South America	6584.26	Canada	27011.3	Papua New Guinea	6784.91	7.99668e+06	86963.9	343466	20805.9	8.44791e+06
South America	6584.26	Madagascar	27250.4	Papua New Guinea	6784.91	8.00095e+06	86963.9	343466	20805.9	8.45219e+06
South America	6584.26	Cuba	32818.6	Papua New Guinea	6784.91	8.10042e+06	86963.9	343466	20805.9	8.55166e+06
South America	6584.26	USA	35493.4	Papua New Guinea	6784.91	8.1482e+06	86963.9	343466	20805.9	8.59944e+06
USA	8602.99	DR Congo	14588.3	Papua New Guinea	6784.91	8.67801e+06	86963.9	343466	20805.9	9.12925e+06
USA	8602.99	Papua New Guinea	16314.2	Papua New Guinea	6784.91	8.70884e+06	86963.9	343466	20805.9	9.16008e+06
USA	8602.99	Australia	23618.7	Papua New Guinea	6784.91	8.83933e+06	86963.9	343466	20805.9	9.29057e+06
USA	8602.99	Canada	27011.3	Papua New Guinea	6784.91	8.89994e+06	86963.9	343466	20805.9	9.35117e+06
USA	8602.99	Madagascar	27250.4	Papua New Guinea	6784.91	8.90421e+06	86963.9	343466	20805.9	9.35544e+06
USA	8602.99	Cuba	32818.6	Papua New Guinea	6784.91	9.00368e+06	86963.9	343466	20805.9	9.45491e+06
Europe	9417.97	DR Congo	14588.3	Papua New Guinea	6784.91	9.04266e+06	86963.9	343466	20805.9	9.4939e+06
USA	8602.99	USA	35493.4	Papua New Guinea	6784.91	9.05146e+06	86963.9	343466	20805.9	9.50269e+06
Europe	9417.97	Papua New Guinea	16314.2	Papua New Guinea	6784.91	9.0735e+06	86963.9	343466	20805.9	9.52473e+06
Europe	9417.97	Australia	23618.7	Papua New Guinea	6784.91	9.20398e+06	86963.9	343466	20805.9	9.65522e+06
Europe	9417.97	Canada	27011.3	Papua New Guinea	6784.91	9.26459e+06	86963.9	343466	20805.9	9.71582e+06
Europe	9417.97	Madagascar	27250.4	Papua New Guinea	6784.91	9.26886e+06	86963.9	343466	20805.9	9.7201e+06
Europe	9417.97	Cuba	32818.6	Papua New Guinea	6784.91	9.36833e+06	86963.9	343466	20805.9	9.81957e+06
Europe	9417.97	USA	35493.4	Papua New Guinea	6784.91	9.41611e+06	86963.9	343466	20805.9	9.86735e+06
Canada	10582.5	DR Congo	14588.3	Papua New Guinea	6784.91	9.56371e+06	86963.9	343466	20805.9	1.00149e+07
Canada	10582.5	Papua New Guinea	16314.2	Papua New Guinea	6784.91	9.59454e+06	86963.9	343466	20805.9	1.00458e+07
Canada	10582.5	Australia	23618.7	Papua New Guinea	6784.91	9.72503e+06	86963.9	343466	20805.9	1.01763e+07
Canada	10582.5	Canada	27011.3	Papua New Guinea	6784.91	9.78563e+06	86963.9	343466	20805.9	1.02369e+07
Canada	10582.5	Madagascar	27250.4	Papua New Guinea	6784.91	9.7899e+06	86963.9	343466	20805.9	1.02411e+07
Canada	10582.5	Cuba	32818.6	Papua New Guinea	6784.91	9.88938e+06	86963.9	343466	20805.9	1.03406e+07
Canada	10582.5	USA	35493.4	Papua New Guinea	6784.91	9.93716e+06	86963.9	343466	20805.9	1.03884e+07
Australia	4632.32	DR Congo	14588.3	USA	11387.3	1.00001e+07	86963.9	343466	20805.9	1.04513e+07
Australia	4632.32	Papua New Guinea	16314.2	USA	11387.3	1.00309e+07	86963.9	343466	20805.9	1.04821e+07
Australia	4632.32	Australia	23618.7	USA	11387.3	1.01614e+07	86963.9	343466	20805.9	1.06126e+07
Australia	4632.32	Canada	27011.3	USA	11387.3	1.0222e+07	86963.9	343466	20805.9	1.06732e+07
Australia	4632.32	Madagascar	27250.4	USA	11387.3	1.02263e+07	86963.9	343466	20805.9	1.06775e+07
Australia	4632.32	Cuba	32818.6	USA	11387.3	1.03257e+07	86963.9	343466	20805.9	1.0777e+07
Africa	5384.42	DR Congo	14588.3	USA	11387.3	1.03366e+07	86963.9	343466	20805.9	1.07878e+07
Africa	5384.42	Papua New Guinea	16314.2	USA	11387.3	1.03674e+07	86963.9	343466	20805.9	1.08186e+07
Australia	4632.32	USA	35493.4	USA	11387.3	1.03735e+07	86963.9	343466	20805.9	1.08247e+07
Mexico	5641.66	DR Congo	14588.3	USA	11387.3	1.04517e+07	86963.9	343466	20805.9	1.09029e+07
Australia	4632.32	DR Congo	14588.3	Indonesia	12065.2	1.04564e+07	86963.9	343466	20805.9	1.09077e+07
Mexico	5641.66	Papua New Guinea	16314.2	USA	11387.3	1.04825e+07	86963.9	343466	20805.9	1.09337e+07
Australia	4632.32	Papua New Guinea	16314.2	Indonesia	12065.2	1.04873e+07	86963.9	343466	20805.9	1.09385e+07
Africa	5384.42	Australia	23618.7	USA	11387.3	1.04979e+07	86963.9	343466	20805.9	1.09491e+07
Africa	5384.42	Canada	27011.3	USA	11387.3	1.05585e+07	86963.9	343466	20805.9	1.10097e+07
Africa	5384.42	Madagascar	27250.4	USA	11387.3	1.05628e+07	86963.9	343466	20805.9	1.1014e+07
Australia	4632.32	DR Congo	14588.3	Canada	12261.6	1.05887e+07	86963.9	343466	20805.9	1.10399e+07
Mexico	5641.66	Australia	23618.7	USA	11387.3	1.0613e+07	86963.9	343466	20805.9	1.10642e+07
Australia	4632.32	Australia	23618.7	Indonesia	12065.2	1.06178e+07	86963.9	343466	20805.9	1.1069e+07
Australia	4632.32	Papua New Guinea	16314.2	Canada	12261.6	1.06195e+07	86963.9	343466	20805.9	1.10707e+07
Australia	4632.32	DR Congo	14588.3	Australia	12321.4	1.06289e+07	86963.9	343466	20805.9	1.10801e+07
Australia	4632.32	Papua New Guinea	16314.2	Australia	12321.4	1.06597e+07	86963.9	343466	20805.9	1.1111e+07
Africa	5384.42	Cuba	32818.6	USA	11387.3	1.06622e+07	86963.9	343466	20805.9	1.11135e+07
Mexico	5641.66	Canada	27011.3	USA	11387.3	1.06736e+07	86963.9	343466	20805.9	1.11248e+07
Mexico	5641.66	Madagascar	27250.4	USA	11387.3	1.06779e+07	86963.9	343466	20805.9	1.11291e+07
Australia	4632.32	Canada	27011.3	Indonesia	12065.2	1.06784e+07	86963.9	343466	20805.9	1.11296e+07
Australia	4632.32	Madagascar	27250.4	Indonesia	12065.2	1.06826e+07	86963.9	343466	20805.9	1.11339e+07
Africa	5384.42	USA	35493.4	USA	11387.3	1.071e+07	86963.9	343466	20805.9	1.11613e+07
Australia	4632.32	Australia	23618.7	Canada	12261.6	1.075e+07	86963.9	343466	20805.9	1.12012e+07
Australia	4632.32	DR Congo	14588.3	Africa	12540.7	1.07766e+07	86963.9	343466	20805.9	1.12278e+07
Mexico	5641.66	Cuba	32818.6	USA	11387.3	1.07773e+07	86963.9	343466	20805.9	1.12286e+07
Australia	4632.32	Cuba	32818.6	Indonesia	12065.2	1.07821e+07	86963.9	343466	20805.9	1.12333e+07
Australia	4632.32	Australia	23618.7	Australia	12321.4	1.07902e+07	86963.9	343466	20805.9	1.12415e+07
Africa	5384.42	DR Congo	14588.3	Indonesia	12065.2	1.0793e+07	86963.9	343466	20805.9	1.12442e+07
Australia	4632.32	Papua New Guinea	16314.2	Africa	12540.7	1.08074e+07	86963.9	343466	20805.9	1.12586e+07
Australia	4632.32	Canada	27011.3	Canada	12261.6	1.08106e+07	86963.9	343466	20805.9	1.12618e+07
Australia	4632.32	Madagascar	27250.4	Canada	12261.6	1.08149e+07	86963.9	343466	20805.9	1.12661e+07
Africa	5384.42	Papua New Guinea	16314.2	Indonesia	12065.2	1.08238e+07	86963.9	343466	20805.9	1.1275e+07
Mexico	5641.66	USA	35493.4	USA	11387.3	1.08251e+07	86963.9	343466	20805.9	1.12764e+07
Australia	4632.32	USA	35493.4	Indonesia	12065.2	1.08299e+07	86963.9	343466	20805.9	1.12811e+07
Australia	4632.32	Canada	27011.3	Australia	12321.4	1.08508e+07	86963.9	343466	20805.9	1.13021e+07
Australia	4632.32	Madagascar	27250.4	Australia	12321.4	1.08551e+07	86963.9	343466	20805.9	1.13063e+07
South America	6584.26	DR Congo	14588.3	USA	11387.3	1.08734e+07	86963.9	343466	20805.9	1.13247e+07
South America	6584.26	Papua New Guinea	16314.2	USA	11387.3	1.09043e+07	86963.9	343466	20805.9	1.13555e+07
Mexico	5641.66	DR Congo	14588.3	Indonesia	12065.2	1.09081e+07	86963.9	343466	20805.9	1.13593e+07
Australia	4632.32	Cuba	32818.6	Canada	12261.6	1.09143e+07	86963.9	343466	20805.9	1.13656e+07
Africa	5384.42	DR Congo	14588.3	Canada	12261.6	1.09252e+07	86963.9	343466	20805.9	1.13764e+07
Australia	4632.32	Australia	23618.7	Africa	12540.7	1.09379e+07	86963.9	343466	20805.9	1.13891e+07
Mexico	5641.66	Papua New Guinea	16314.2	Indonesia	12065.2	1.09389e+07	86963.9	343466	20805.9	1.13901e+07
Africa	5384.42	Australia	23618.7	Indonesia	12065.2	1.09543e+07	86963.9	343466	20805.9	1.14055e+07
Australia	4632.32	Cuba	32818.6	Australia	12321.4	1.09546e+07	86963.9	343466	20805.9	1.14058e+07
Africa	5384.42	Papua New Guinea	16314.2	Canada	12261.6	1.0956e+07	86963.9	343466	20805.9	1.14073e+07
Australia	4632.32	USA	35493.4	Canada	12261.6	1.09621e+07	86963.9	343466	20805.9	1.14133e+07
Africa	5384.42	DR Congo	14588.3	Australia	12321.4	1.09654e+07	86963.9	343466	20805.9	1.14167e+07
Africa	5384.42	Papua New Guinea	16314.2	Australia	12321.4	1.09963e+07	86963.9	343466	20805.9	1.14475e+07
Australia	4632.32	Canada	27011.3	Africa	12540.7	1.09985e+07	86963.9	343466	20805.9	1.14497e+07
Australia	4632.32	USA	35493.4	Australia	12321.4	1.10024e+07	86963.9	343466	20805.9	1.14536e+07
Australia	4632.32	Madagascar	27250.4	Africa	12540.7	1.10028e+07	86963.9	343466	20805.9	1.1454e+07
Africa	5384.42	Canada	27011.3	Indonesia	12065.2	1.10149e+07	86963.9	343466	20805.9	1.14661e+07
Africa	5384.42	Madagascar	27250.4	Indonesia	12065.2	1.10192e+07	86963.9	343466	20805.9	1.14704e+07
South America	6584.26	Australia	23618.7	USA	11387.3	1.10348e+07	86963.9	343466	20805.9	1.1486e+07
Mexico	5641.66	DR Congo	14588.3	Canada	12261.6	1.10403e+07	86963.9	343466	20805.9	1.14915e+07
Mexico	5641.66	Australia	23618.7	Indonesia	12065.2	1.10694e+07	86963.9	343466	20805.9	1.15206e+07
Mexico	5641.66	Papua New Guinea	16314.2	Canada	12261.6	1.10711e+07	86963.9	343466	20805.9	1.15224e+07
Mexico	5641.66	DR Congo	14588.3	Australia	12321.4	1.10805e+07	86963.9	343466	20805.9	1.15318e+07
Africa	5384.42	Australia	23618.7	Canada	12261.6	1.10865e+07	86963.9	343466	20805.9	1.15377e+07
South America	6584.26	Canada	27011.3	USA	11387.3	1.10954e+07	86963.9	343466	20805.9	1.15466e+07
South America	6584.26	Madagascar	27250.4	USA	11387.3	1.10996e+07	86963.9	343466	20805.9	1.15509e+07
Australia	4632.32	Cuba	32818.6	Africa	12540.7	1.11022e+07	86963.9	343466	20805.9	1.15535e+07
Mexico	5641.66	Papua New Guinea	16314.2	Australia	12321.4	1.11114e+07	86963.9	343466	20805.9	1.15626e+07
Africa	5384.42	DR Congo	14588.3	Africa	12540.7	1.11131e+07	86963.9	343466	20805.9	1.15643e+07
Africa	5384.42	Cuba	32818.6	Indonesia	12065.2	1.11186e+07	86963.9	343466	20805.9	1.15699e+07
Africa	5384.42	Australia	23618.7	Australia	12321.4	1.11267e+07	86963.9	343466	20805.9	1.1578e+07
Mexico	5641.66	Canada	27011.3	Indonesia	12065.2	1.113e+07	86963.9	343466	20805.9	1.15812e+07
Mexico	5641.66	Madagascar	27250.4	Indonesia	12065.2	1.11343e+07	86963.9	343466	20805.9	1.15855e+07
Africa	5384.42	Papua New Guinea	16314.2	Africa	12540.7	1.11439e+07	86963.9	343466	20805.9	1.15952e+07
Africa	5384.42	Canada	27011.3	Canada	12261.6	1.11471e+07	86963.9	343466	20805.9	1.15983e+07
Australia	4632.32	USA	35493.4	Africa	12540.7	1.115e+07	86963.9	343466	20805.9	1.16013e+07
Africa	5384.42	Madagascar	27250.4	Canada	12261.6	1.11514e+07	86963.9	343466	20805.9	1.16026e+07
Africa	5384.42	USA	35493.4	Indonesia	12065.2	1.11664e+07	86963.9	343466	20805.9	1.16177e+07
Africa	5384.42	Canada	27011.3	Australia	12321.4	1.11873e+07	86963.9	343466	20805.9	1.16386e+07
Africa	5384.42	Madagascar	27250.4	Australia	12321.4	1.11916e+07	86963.9	343466	20805.9	1.16429e+07
South America	6584.26	Cuba	32818.6	USA	11387.3	1.11991e+07	86963.9	343466	20805.9	1.16503e+07
Mexico	5641.66	Australia	23618.7	Canada	12261.6	1.12016e+07	86963.9	343466	20805.9	1.16528e+07
Mexico	5641.66	DR Congo	14588.3	Africa	12540.7	1.12282e+07	86963.9	343466	20805.9	1.16794e+07
Mexico	5641.66	Cuba	32818.6	Indonesia	12065.2	1.12337e+07	86963.9	343466	20805.9	1.1685e+07
Australia	4632.32	DR Congo	14588.3	Spain	13228.7	1.12398e+07	86963.9	343466	20805.9	1.16911e+07
Mexico	5641.66	Australia	23618.7	Australia	12321.4	1.12418e+07	86963.9	343466	20805.9	1.16931e+07
South America	6584.26	USA	35493.4	USA	11387.3	1.12469e+07	86963.9	343466	20805.9	1.16981e+07
Africa	5384.42	Cuba	32818.6	Canada	12261.6	1.12509e+07	86963.9	343466	20805.9	1.17021e+07
Mexico	5641.66	Papua New Guinea	16314.2	Africa	12540.7	1.1259e+07	86963.9	343466	20805.9	1.17103e+07
Mexico	5641.66	Canada	27011.3	Canada	12261.6	1.12622e+07	86963.9	343466	20805.9	1.17134e+07
Mexico	5641.66	Madagascar	27250.4	Canada	12261.6	1.12665e+07	86963.9	343466	20805.9	1.17177e+07
Australia	4632.32	Papua New Guinea	16314.2	Spain	13228.7	1.12706e+07	86963.9	343466	20805.9	1.17219e+07
Africa	5384.42	Australia	23618.7	Africa	12540.7	1.12744e+07	86963.9	343466	20805.9	1.17257e+07
Mexico	5641.66	USA	35493.4	Indonesia	12065.2	1.12815e+07	86963.9	343466	20805.9	1.17327e+07
Africa	5384.42	Cuba	32818.6	Australia	12321.4	1.12911e+07	86963.9	343466	20805.9	1.17423e+07
Africa	5384.42	USA	35493.4	Canada	12261.6	1.12986e+07	86963.9	343466	20805.9	1.17499e+07
Mexico	5641.66	Canada	27011.3	Australia	12321.4	1.13024e+07	86963.9	343466	20805.9	1.17537e+07
Mexico	5641.66	Madagascar	27250.4	Australia	12321.4	1.13067e+07	86963.9	343466	20805.9	1.1758e+07
South America	6584.26	DR Congo	14588.3	Indonesia	12065.2	1.13298e+07	86963.9	343466	20805.9	1.17811e+07
Africa	5384.42	Canada	27011.3	Africa	12540.7	1.1335e+07	86963.9	343466	20805.9	1.17863e+07
Africa	5384.42	USA	35493.4	Australia	12321.4	1.13389e+07	86963.9	343466	20805.9	1.17901e+07
Africa	5384.42	Madagascar	27250.4	Africa	12540.7	1.13393e+07	86963.9	343466	20805.9	1.17905e+07
South America	6584.26	Papua New Guinea	16314.2	Indonesia	12065.2	1.13607e+07	86963.9	343466	20805.9	1.18119e+07
Mexico	5641.66	Cuba	32818.6	Canada	12261.6	1.1366e+07	86963.9	343466	20805.9	1.18172e+07
Mexico	5641.66	Australia	23618.7	Africa	12540.7	1.13895e+07	86963.9	343466	20805.9	1.18408e+07
Australia	4632.32	Australia	23618.7	Spain	13228.7	1.14011e+07	86963.9	343466	20805.9	1.18524e+07
Mexico	5641.66	Cuba	32818.6	Australia	12321.4	1.14062e+07	86963.9	343466	20805.9	1.18574e+07
Mexico	5641.66	USA	35493.4	Canada	12261.6	1.14137e+07	86963.9	343466	20805.9	1.1865e+07
Africa	5384.42	Cuba	32818.6	Africa	12540.7	1.14388e+07	86963.9	343466	20805.9	1.189e+07
Mexico	5641.66	Canada	27011.3	Africa	12540.7	1.14501e+07	86963.9	343466	20805.9	1.19014e+07
Mexico	5641.66	USA	35493.4	Australia	12321.4	1.1454e+07	86963.9	343466	20805.9	1.19052e+07
Mexico	5641.66	Madagascar	27250.4	Africa	12540.7	1.14544e+07	86963.9	343466	20805.9	1.19056e+07
Australia	4632.32	Canada	27011.3	Spain	13228.7	1.14617e+07	86963.9	343466	20805.9	1.1913e+07
South America	6584.26	DR Congo	14588.3	Canada	12261.6	1.1462e+07	86963.9	343466	20805.9	1.19133e+07
Australia	4632.32	Madagascar	27250.4	Spain	13228.7	1.1466e+07	86963.9	343466	20805.9	1.19173e+07
Africa	5384.42	USA	35493.4	Africa	12540.7	1.14866e+07	86963.9	343466	20805.9	1.19378e+07
South America	6584.26	Australia	23618.7	Indonesia	12065.2	1.14911e+07	86963.9	343466	20805.9	1.19424e+07
South America	6584.26	Papua New Guinea	16314.2	Canada	12261.6	1.14929e+07	86963.9	343466	20805.9	1.19441e+07
South America	6584.26	DR Congo	14588.3	Australia	12321.4	1.15023e+07	86963.9	343466	20805.9	1.19535e+07
South America	6584.26	Papua New Guinea	16314.2	Australia	12321.4	1.15331e+07	86963.9	343466	20805.9	1.19843e+07
South America	6584.26	Canada	27011.3	Indonesia	12065.2	1.15517e+07	86963.9	343466	20805.9	1.2003e+07
Mexico	5641.66	Cuba	32818.6	Africa	12540.7	1.15539e+07	86963.9	343466	20805.9	1.20051e+07
South America	6584.26	Madagascar	27250.4	Indonesia	12065.2	1.1556e+07	86963.9	343466	20805.9	1.20073e+07
Australia	4632.32	Cuba	32818.6	Spain	13228.7	1.15655e+07	86963.9	343466	20805.9	1.20167e+07
Africa	5384.42	DR Congo	14588.3	Spain	13228.7	1.15763e+07	86963.9	343466	20805.9	1.20276e+07
Mexico	5641.66	USA	35493.4	Africa	12540.7	1.16017e+07	86963.9	343466	20805.9	1.20529e+07
Africa	5384.42	Papua New Guinea	16314.2	Spain	13228.7	1.16072e+07	86963.9	343466	20805.9	1.20584e+07
Australia	4632.32	USA	35493.4	Spain	13228.7	1.16133e+07	86963.9	343466	20805.9	1.20645e+07
South America	6584.26	Australia	23618.7	Canada	12261.6	1.16234e+07	86963.9	343466	20805.9	1.20746e+07
South America	6584.26	DR Congo	14588.3	Africa	12540.7	1.165e+07	86963.9	343466	20805.9	1.21012e+07
South America	6584.26	Cuba	32818.6	Indonesia	12065.2	1.16555e+07	86963.9	343466	20805.9	1.21067e+07
South America	6584.26	Australia	23618.7	Australia	12321.4	1.16636e+07	86963.9	343466	20805.9	1.21148e+07
South America	6584.26	Papua New Guinea	16314.2	Africa	12540.7	1.16808e+07	86963.9	343466	20805.9	1.2132e+07
South America	6584.26	Canada	27011.3	Canada	12261.6	1.1684e+07	86963.9	343466	20805.9	1.21352e+07
South America	6584.26	Madagascar	27250.4	Canada	12261.6	1.16882e+07	86963.9	343466	20805.9	1.21395e+07
Mexico	5641.66	DR Congo	14588.3	Spain	13228.7	1.16914e+07	86963.9	343466	20805.9	1.21427e+07
South America	6584.26	USA	35493.4	Indonesia	12065.2	1.17033e+07	86963.9	343466	20805.9	1.21545e+07
Mexico	5641.66	Papua New Guinea	16314.2	Spain	13228.7	1.17223e+07	86963.9	343466	20805.9	1.21735e+07
South America	6584.26	Canada	27011.3	Australia	12321.4	1.17242e+07	86963.9	343466	20805.9	1.21754e+07
South America	6584.26	Madagascar	27250.4	Australia	12321.4	1.17285e+07	86963.9	343466	20805.9	1.21797e+07
Africa	5384.42	Australia	23618.7	Spain	13228.7	1.17377e+07	86963.9	343466	20805.9	1.21889e+07
USA	8602.99	DR Congo	14588.3	USA	11387.3	1.17767e+07	86963.9	343466	20805.9	1.22279e+07
South America	6584.26	Cuba	32818.6	Canada	12261.6	1.17877e+07	86963.9	343466	20805.9	1.22389e+07
Africa	5384.42	Canada	27011.3	Spain	13228.7	1.17983e+07	86963.9	343466	20805.9	1.22495e+07
Africa	5384.42	Madagascar	27250.4	Spain	13228.7	1.18025e+07	86963.9	343466	20805.9	1.22538e+07
USA	8602.99	Papua New Guinea	16314.2	USA	11387.3	1.18075e+07	86963.9	343466	20805.9	1.22588e+07
South America	6584.26	Australia	23618.7	Africa	12540.7	1.18113e+07	86963.9	343466	20805.9	1.22625e+07
South America	6584.26	Cuba	32818.6	Australia	12321.4	1.18279e+07	86963.9	343466	20805.9	1.22792e+07
South America	6584.26	USA	35493.4	Canada	12261.6	1.18355e+07	86963.9	343466	20805.9	1.22867e+07
Mexico	5641.66	Australia	23618.7	Spain	13228.7	1.18528e+07	86963.9	343466	20805.9	1.2304e+07
South America	6584.26	Canada	27011.3	Africa	12540.7	1.18719e+07	86963.9	343466	20805.9	1.23231e+07
South America	6584.26	USA	35493.4	Australia	12321.4	1.18757e+07	86963.9	343466	20805.9	1.2327e+07
South America	6584.26	Madagascar	27250.4	Africa	12540.7	1.18762e+07	86963.9	343466	20805.9	1.23274e+07
Africa	5384.42	Cuba	32818.6	Spain	13228.7	1.1902e+07	86963.9	343466	20805.9	1.23532e+07
Mexico	5641.66	Canada	27011.3	Spain	13228.7	1.19134e+07	86963.9	343466	20805.9	1.23646e+07
Mexico	5641.66	Madagascar	27250.4	Spain	13228.7	1.19176e+07	86963.9	343466	20805.9	1.23689e+07
USA	8602.99	Australia	23618.7	USA	11387.3	1.1938e+07	86963.9	343466	20805.9	1.23893e+07
Africa	5384.42	USA	35493.4	Spain	13228.7	1.19498e+07	86963.9	343466	20805.9	1.2401e+07
South America	6584.26	Cuba	32818.6	Africa	12540.7	1.19756e+07	86963.9	343466	20805.9	1.24269e+07
USA	8602.99	Canada	27011.3	USA	11387.3	1.19986e+07	86963.9	343466	20805.9	1.24499e+07
USA	8602.99	Madagascar	27250.4	USA	11387.3	1.20029e+07	86963.9	343466	20805.9	1.24541e+07
Mexico	5641.66	Cuba	32818.6	Spain	13228.7	1.20171e+07	86963.9	343466	20805.9	1.24683e+07
South America	6584.26	USA	35493.4	Africa	12540.7	1.20234e+07	86963.9	343466	20805.9	1.24746e+07
Mexico	5641.66	USA	35493.4	Spain	13228.7	1.20649e+07	86963.9	343466	20805.9	1.25161e+07
USA	8602.99	Cuba	32818.6	USA	11387.3	1.21024e+07	86963.9	343466	20805.9	1.25536e+07
South America	6584.26	DR Congo	14588.3	Spain	13228.7	1.21132e+07	86963.9	343466	20805.9	1.25644e+07
Europe	9417.97	DR Congo	14588.3	USA	11387.3	1.21413e+07	86963.9	343466	20805.9	1.25926e+07
South America	6584.26	Papua New Guinea	16314.2	Spain	13228.7	1.2144e+07	86963.9	343466	20805.9	1.25953e+07
USA	8602.99	USA	35493.4	USA	11387.3	1.21501e+07	86963.9	343466	20805.9	1.26014e+07
Europe	9417.97	Papua New Guinea	16314.2	USA	11387.3	1.21722e+07	86963.9	343466	20805.9	1.26234e+07
USA	8602.99	DR Congo	14588.3	Indonesia	12065.2	1.22331e+07	86963.9	343466	20805.9	1.26843e+07
USA	8602.99	Papua New Guinea	16314.2	Indonesia	12065.2	1.22639e+07	86963.9	343466	20805.9	1.27151e+07
South America	6584.26	Australia	23618.7	Spain	13228.7	1.22745e+07	86963.9	343466	20805.9	1.27258e+07
Europe	9417.97	Australia	23618.7	USA	11387.3	1.23027e+07	86963.9	343466	20805.9	1.27539e+07
South America	6584.26	Canada	27011.3	Spain	13228.7	1.23351e+07	86963.9	343466	20805.9	1.27864e+07
South America	6584.26	Madagascar	27250.4	Spain	13228.7	1.23394e+07	86963.9	343466	20805.9	1.27906e+07
Europe	9417.97	Canada	27011.3	USA	11387.3	1.23633e+07	86963.9	343466	20805.9	1.28145e+07
USA	8602.99	DR Congo	14588.3	Canada	12261.6	1.23653e+07	86963.9	343466	20805.9	1.28165e+07
Europe	9417.97	Madagascar	27250.4	USA	11387.3	1.23675e+07	86963.9	343466	20805.9	1.28188e+07
USA	8602.99	Australia	23618.7	Indonesia	12065.2	1.23944e+07	86963.9	343466	20805.9	1.28456e+07
USA	8602.99	Papua New Guinea	16314.2	Canada	12261.6	1.23961e+07	86963.9	343466	20805.9	1.28474e+07
USA	8602.99	DR Congo	14588.3	Australia	12321.4	1.24055e+07	86963.9	343466	20805.9	1.28568e+07
USA	8602.99	Papua New Guinea	16314.2	Australia	12321.4	1.24364e+07	86963.9	343466	20805.9	1.28876e+07
South America	6584.26	Cuba	32818.6	Spain	13228.7	1.24389e+07	86963.9	343466	20805.9	1.28901e+07
USA	8602.99	Canada	27011.3	Indonesia	12065.2	1.2455e+07	86963.9	343466	20805.9	1.29062e+07
Australia	4632.32	DR Congo	14588.3	Cuba	15037.1	1.24574e+07	86963.9	343466	20805.9	1.29086e+07
USA	8602.99	Madagascar	27250.4	Indonesia	12065.2	1.24593e+07	86963.9	343466	20805.9	1.29105e+07
Europe	9417.97	Cuba	32818.6	USA	11387.3	1.2467e+07	86963.9	343466	20805.9	1.29183e+07
South America	6584.26	USA	35493.4	Spain	13228.7	1.24866e+07	86963.9	343466	20805.9	1.29379e+07
Australia	4632.32	Papua New Guinea	16314.2	Cuba	15037.1	1.24882e+07	86963.9	343466	20805.9	1.29394e+07
Europe	9417.97	USA	35493.4	USA	11387.3	1.25148e+07	86963.9	343466	20805.9	1.2966e+07
USA	8602.99	Australia	23618.7	Canada	12261.6	1.25266e+07	86963.9	343466	20805.9	1.29779e+07
USA	8602.99	DR Congo	14588.3	Africa	12540.7	1.25532e+07	86963.9	343466	20805.9	1.30045e+07
USA	8602.99	Cuba	32818.6	Indonesia	12065.2	1.25587e+07	86963.9	343466	20805.9	1.301e+07
USA	8602.99	Australia	23618.7	Australia	12321.4	1.25669e+07	86963.9	343466	20805.9	1.30181e+07
USA	8602.99	Papua New Guinea	16314.2	Africa	12540.7	1.25841e+07	86963.9	343466	20805.9	1.30353e+07
USA	8602.99	Canada	27011.3	Canada	12261.6	1.25872e+07	86963.9	343466	20805.9	1.30385e+07
USA	8602.99	Madagascar	27250.4	Canada	12261.6	1.25915e+07	86963.9	343466	20805.9	1.30427e+07
Europe	9417.97	DR Congo	14588.3	Indonesia	12065.2	1.25977e+07	86963.9	343466	20805.9	1.3049e+07
USA	8602.99	USA	35493.4	Indonesia	12065.2	1.26065e+07	86963.9	343466	20805.9	1.30578e+07
Australia	4632.32	Australia	23618.7	Cuba	15037.1	1.26187e+07	86963.9	343466	20805.9	1.30699e+07
USA	8602.99	Canada	27011.3	Australia	12321.4	1.26275e+07	86963.9	343466	20805.9	1.30787e+07
Europe	9417.97	Papua New Guinea	16314.2	Indonesia	12065.2	1.26286e+07	86963.9	343466	20805.9	1.30798e+07
USA	8602.99	Madagascar	27250.4	Australia	12321.4	1.26317e+07	86963.9	343466	20805.9	1.3083e+07
Canada	10582.5	DR Congo	14588.3	USA	11387.3	1.26624e+07	86963.9	343466	20805.9	1.31136e+07
Australia	4632.32	Canada	27011.3	Cuba	15037.1	1.26793e+07	86963.9	343466	20805.9	1.31305e+07
Australia	4632.32	Madagascar	27250.4	Cuba	15037.1	1.26836e+07	86963.9	343466	20805.9	1.31348e+07
USA	8602.99	Cuba	32818.6	Canada	12261.6	1.2691e+07	86963.9	343466	20805.9	1.31422e+07
Canada	10582.5	Papua New Guinea	16314.2	USA	11387.3	1.26932e+07	86963.9	343466	20805.9	1.31445e+07
USA	8602.99	Australia	23618.7	Africa	12540.7	1.27145e+07	86963.9	343466	20805.9	1.31658e+07
Europe	9417.97	DR Congo	14588.3	Canada	12261.6	1.273e+07	86963.9	343466	20805.9	1.31812e+07
USA	8602.99	Cuba	32818.6	Australia	12321.4	1.27312e+07	86963.9	343466	20805.9	1.31824e+07
USA	8602.99	USA	35493.4	Canada	12261.6	1.27387e+07	86963.9	343466	20805.9	1.319e+07
Europe	9417.97	Australia	23618.7	Indonesia	12065.2	1.27591e+07	86963.9	343466	20805.9	1.32103e+07
Europe	9417.97	Papua New Guinea	16314.2	Canada	12261.6	1.27608e+07	86963.9	343466	20805.9	1.3212e+07
Europe	9417.97	DR Congo	14588.3	Australia	12321.4	1.27702e+07	86963.9	343466	20805.9	1.32214e+07
USA	8602.99	Canada	27011.3	Africa	12540.7	1.27751e+07	86963.9	343466	20805.9	1.32264e+07
USA	8602.99	USA	35493.4	Australia	12321.4	1.2779e+07	86963.9	343466	20805.9	1.32302e+07
USA	8602.99	Madagascar	27250.4	Africa	12540.7	1.27794e+07	86963.9	343466	20805.9	1.32307e+07
Australia	4632.32	Cuba	32818.6	Cuba	15037.1	1.2783e+07	86963.9	343466	20805.9	1.32343e+07
Africa	5384.42	DR Congo	14588.3	Cuba	15037.1	1.27939e+07	86963.9	343466	20805.9	1.32451e+07
Europe	9417.97	Papua New Guinea	16314.2	Australia	12321.4	1.2801e+07	86963.9	343466	20805.9	1.32523e+07
Europe	9417.97	Canada	27011.3	Indonesia	12065.2	1.28197e+07	86963.9	343466	20805.9	1.32709e+07
Canada	10582.5	Australia	23618.7	USA	11387.3	1.28237e+07	86963.9	343466	20805.9	1.32749e+07
Europe	9417.97	Madagascar	27250.4	Indonesia	12065.2	1.28239e+07	86963.9	343466	20805.9	1.32752e+07
Africa	5384.42	Papua New Guinea	16314.2	Cuba	15037.1	1.28247e+07	86963.9	343466	20805.9	1.3276e+07
Australia	4632.32	USA	35493.4	Cuba	15037.1	1.28308e+07	86963.9	343466	20805.9	1.3282e+07
USA	8602.99	Cuba	32818.6	Africa	12540.7	1.28789e+07	86963.9	343466	20805.9	1.33301e+07
Canada	10582.5	Canada	27011.3	USA	11387.3	1.28843e+07	86963.9	343466	20805.9	1.33356e+07
Canada	10582.5	Madagascar	27250.4	USA	11387.3	1.28886e+07	86963.9	343466	20805.9	1.33398e+07
Europe	9417.97	Australia	23618.7	Canada	12261.6	1.28913e+07	86963.9	343466	20805.9	1.33425e+07
Mexico	5641.66	DR Congo	14588.3	Cuba	15037.1	1.2909e+07	86963.9	343466	20805.9	1.33602e+07
Europe	9417.97	DR Congo	14588.3	Africa	12540.7	1.29179e+07	86963.9	343466	20805.9	1.33691e+07
Europe	9417.97	Cuba	32818.6	Indonesia	12065.2	1.29234e+07	86963.9	343466	20805.9	1.33746e+07
USA	8602.99	USA	35493.4	Africa	12540.7	1.29267e+07	86963.9	343466	20805.9	1.33779e+07
Europe	9417.97	Australia	23618.7	Australia	12321.4	1.29315e+07	86963.9	343466	20805.9	1.33827e+07
Mexico	5641.66	Papua New Guinea	16314.2	Cuba	15037.1	1.29398e+07	86963.9	343466	20805.9	1.33911e+07
Europe	9417.97	Papua New Guinea	16314.2	Africa	12540.7	1.29487e+07	86963.9	343466	20805.9	1.33999e+07
Europe	9417.97	Canada	27011.3	Canada	12261.6	1.29519e+07	86963.9	343466	20805.9	1.34031e+07
Africa	5384.42	Australia	23618.7	Cuba	15037.1	1.29552e+07	86963.9	343466	20805.9	1.34064e+07
Europe	9417.97	Madagascar	27250.4	Canada	12261.6	1.29561e+07	86963.9	343466	20805.9	1.34074e+07
Europe	9417.97	USA	35493.4	Indonesia	12065.2	1.29712e+07	86963.9	343466	20805.9	1.34224e+07
Canada	10582.5	Cuba	32818.6	USA	11387.3	1.29881e+07	86963.9	343466	20805.9	1.34393e+07
Europe	9417.97	Canada	27011.3	Australia	12321.4	1.29921e+07	86963.9	343466	20805.9	1.34434e+07
Europe	9417.97	Madagascar	27250.4	Australia	12321.4	1.29964e+07	86963.9	343466	20805.9	1.34476e+07
Africa	5384.42	Canada	27011.3	Cuba	15037.1	1.30158e+07	86963.9	343466	20805.9	1.3467e+07
USA	8602.99	DR Congo	14588.3	Spain	13228.7	1.30165e+07	86963.9	343466	20805.9	1.34677e+07
Africa	5384.42	Madagascar	27250.4	Cuba	15037.1	1.30201e+07	86963.9	343466	20805.9	1.34713e+07
Canada	10582.5	USA	35493.4	USA	11387.3	1.30358e+07	86963.9	343466	20805.9	1.34871e+07
USA	8602.99	Papua New Guinea	16314.2	Spain	13228.7	1.30473e+07	86963.9	343466	20805.9	1.34985e+07
Europe	9417.97	Cuba	32818.6	Canada	12261.6	1.30556e+07	86963.9	343466	20805.9	1.35069e+07
Mexico	5641.66	Australia	23618.7	Cuba	15037.1	1.30703e+07	86963.9	343466	20805.9	1.35215e+07
Europe	9417.97	Australia	23618.7	Africa	12540.7	1.30792e+07	86963.9	343466	20805.9	1.35304e+07
Europe	9417.97	Cuba	32818.6	Australia	12321.4	1.30959e+07	86963.9	343466	20805.9	1.35471e+07
Europe	9417.97	USA	35493.4	Canada	12261.6	1.31034e+07	86963.9	343466	20805.9	1.35546e+07
Canada	10582.5	DR Congo	14588.3	Indonesia	12065.2	1.31188e+07	86963.9	343466	20805.9	1.357e+07
Africa	5384.42	Cuba	32818.6	Cuba	15037.1	1.31196e+07	86963.9	343466	20805.9	1.35708e+07
Mexico	5641.66	Canada	27011.3	Cuba	15037.1	1.31309e+07	86963.9	343466	20805.9	1.35821e+07
Mexico	5641.66	Madagascar	27250.4	Cuba	15037.1	1.31352e+07	86963.9	343466	20805.9	1.35864e+07
Europe	9417.97	Canada	27011.3	Africa	12540.7	1.31398e+07	86963.9	343466	20805.9	1.3591e+07
Europe	9417.97	USA	35493.4	Australia	12321.4	1.31436e+07	86963.9	343466	20805.9	1.35949e+07
Europe	9417.97	Madagascar	27250.4	Africa	12540.7	1.31441e+07	86963.9	343466	20805.9	1.35953e+07
Canada	10582.5	Papua New Guinea	16314.2	Indonesia	12065.2	1.31496e+07	86963.9	343466	20805.9	1.36008e+07
Africa	5384.42	USA	35493.4	Cuba	15037.1	1.31673e+07	86963.9	343466	20805.9	1.36186e+07
USA	8602.99	Australia	23618.7	Spain	13228.7	1.31778e+07	86963.9	343466	20805.9	1.3629e+07
Mexico	5641.66	Cuba	32818.6	Cuba	15037.1	1.32347e+07	86963.9	343466	20805.9	1.36859e+07
USA	8602.99	Canada	27011.3	Spain	13228.7	1.32384e+07	86963.9	343466	20805.9	1.36896e+07
USA	8602.99	Madagascar	27250.4	Spain	13228.7	1.32427e+07	86963.9	343466	20805.9	1.36939e+07
Europe	9417.97	Cuba	32818.6	Africa	12540.7	1.32435e+07	86963.9	343466	20805.9	1.36948e+07
Canada	10582.5	DR Congo	14588.3	Canada	12261.6	1.3251e+07	86963.9	343466	20805.9	1.37022e+07
Canada	10582.5	Australia	23618.7	Indonesia	12065.2	1.32801e+07	86963.9	343466	20805.9	1.37313e+07
Canada	10582.5	Papua New Guinea	16314.2	Canada	12261.6	1.32818e+07	86963.9	343466	20805.9	1.37331e+07
Mexico	5641.66	USA	35493.4	Cuba	15037.1	1.32824e+07	86963.9	343466	20805.9	1.37337e+07
Canada	10582.5	DR Congo	14588.3	Australia	12321.4	1.32912e+07	86963.9	343466	20805.9	1.37425e+07
Europe	9417.97	USA	35493.4	Africa	12540.7	1.32913e+07	86963.9	343466	20805.9	1.37426e+07
Canada	10582.5	Papua New Guinea	16314.2	Australia	12321.4	1.33221e+07	86963.9	343466	20805.9	1.37733e+07
South America	6584.26	DR Congo	14588.3	Cuba	15037.1	1.33307e+07	86963.9	343466	20805.9	1.3782e+07
Canada	10582.5	Canada	27011.3	Indonesia	12065.2	1.33407e+07	86963.9	343466	20805.9	1.37919e+07
USA	8602.99	Cuba	32818.6	Spain	13228.7	1.33421e+07	86963.9	343466	20805.9	1.37934e+07
Canada	10582.5	Madagascar	27250.4	Indonesia	12065.2	1.3345e+07	86963.9	343466	20805.9	1.37962e+07
South America	6584.26	Papua New Guinea	16314.2	Cuba	15037.1	1.33616e+07	86963.9	343466	20805.9	1.38128e+07
Europe	9417.97	DR Congo	14588.3	Spain	13228.7	1.33811e+07	86963.9	343466	20805.9	1.38323e+07
USA	8602.99	USA	35493.4	Spain	13228.7	1.33899e+07	86963.9	343466	20805.9	1.38411e+07
Europe	9417.97	Papua New Guinea	16314.2	Spain	13228.7	1.34119e+07	86963.9	343466	20805.9	1.38632e+07
Canada	10582.5	Australia	23618.7	Canada	12261.6	1.34123e+07	86963.9	343466	20805.9	1.38636e+07
Canada	10582.5	DR Congo	14588.3	Africa	12540.7	1.34389e+07	86963.9	343466	20805.9	1.38902e+07
Canada	10582.5	Cuba	32818.6	Indonesia	12065.2	1.34444e+07	86963.9	343466	20805.9	1.38957e+07
Canada	10582.5	Australia	23618.7	Australia	12321.4	1.34526e+07	86963.9	343466	20805.9	1.39038e+07
Canada	10582.5	Papua New Guinea	16314.2	Africa	12540.7	1.34697e+07	86963.9	343466	20805.9	1.3921e+07
Canada	10582.5	Canada	27011.3	Canada	12261.6	1.34729e+07	86963.9	343466	20805.9	1.39242e+07
Canada	10582.5	Madagascar	27250.4	Canada	12261.6	1.34772e+07	86963.9	343466	20805.9	1.39284e+07
South America	6584.26	Australia	23618.7	Cuba	15037.1	1.34921e+07	86963.9	343466	20805.9	1.39433e+07
Canada	10582.5	USA	35493.4	Indonesia	12065.2	1.34922e+07	86963.9	343466	20805.9	1.39435e+07
Canada	10582.5	Canada	27011.3	Australia	12321.4	1.35132e+07	86963.9	343466	20805.9	1.39644e+07
Canada	10582.5	Madagascar	27250.4	Australia	12321.4	1.35174e+07	86963.9	343466	20805.9	1.39687e+07
Europe	9417.97	Australia	23618.7	Spain	13228.7	1.35424e+07	86963.9	343466	20805.9	1.39937e+07
South America	6584.26	Canada	27011.3	Cuba	15037.1	1.35527e+07	86963.9	343466	20805.9	1.40039e+07
South America	6584.26	Madagascar	27250.4	Cuba	15037.1	1.35569e+07	86963.9	343466	20805.9	1.40082e+07
Canada	10582.5	Cuba	32818.6	Canada	12261.6	1.35767e+07	86963.9	343466	20805.9	1.40279e+07
Canada	10582.5	Australia	23618.7	Africa	12540.7	1.36002e+07	86963.9	343466	20805.9	1.40515e+07
Europe	9417.97	Canada	27011.3	Spain	13228.7	1.3603e+07	86963.9	343466	20805.9	1.40543e+07
Europe	9417.97	Madagascar	27250.4	Spain	13228.7	1.36073e+07	86963.9	343466	20805.9	1.40585e+07
Canada	10582.5	Cuba	32818.6	Australia	12321.4	1.36169e+07	86963.9	343466	20805.9	1.40681e+07
Canada	10582.5	USA	35493.4	Canada	12261.6	1.36244e+07	86963.9	343466	20805.9	1.40757e+07
South America	6584.26	Cuba	32818.6	Cuba	15037.1	1.36564e+07	86963.9	343466	20805.9	1.41076e+07
Canada	10582.5	Canada	27011.3	Africa	12540.7	1.36608e+07	86963.9	343466	20805.9	1.41121e+07
Canada	10582.5	USA	35493.4	Australia	12321.4	1.36647e+07	86963.9	343466	20805.9	1.41159e+07
Canada	10582.5	Madagascar	27250.4	Africa	12540.7	1.36651e+07	86963.9	343466	20805.9	1.41163e+07
South America	6584.26	USA	35493.4	Cuba	15037.1	1.37042e+07	86963.9	343466	20805.9	1.41554e+07
Europe	9417.97	Cuba	32818.6	Spain	13228.7	1.37068e+07	86963.9	343466	20805.9	1.4158e+07
Europe	9417.97	USA	35493.4	Spain	13228.7	1.37546e+07	86963.9	343466	20805.9	1.42058e+07
Canada	10582.5	Cuba	32818.6	Africa	12540.7	1.37646e+07	86963.9	343466	20805.9	1.42158e+07
Canada	10582.5	USA	35493.4	Africa	12540.7	1.38124e+07	86963.9	343466	20805.9	1.42636e+07
Canada	10582.5	DR Congo	14588.3	Spain	13228.7	1.39022e+07	86963.9	343466	20805.9	1.43534e+07
Canada	10582.5	Papua New Guinea	16314.2	Spain	13228.7	1.3933e+07	86963.9	343466	20805.9	1.43842e+07
Canada	10582.5	Australia	23618.7	Spain	13228.7	1.40635e+07	86963.9	343466	20805.9	1.45147e+07
Canada	10582.5	Canada	27011.3	Spain	13228.7	1.41241e+07	86963.9	343466	20805.9	1.45753e+07
Canada	10582.5	Madagascar	27250.4	Spain	13228.7	1.41283e+07	86963.9	343466	20805.9	1.45796e+07
Canada	10582.5	Cuba	32818.6	Spain	13228.7	1.42278e+07	86963.9	343466	20805.9	1.46791e+07
USA	8602.99	DR Congo	14588.3	Cuba	15037.1	1.4234e+07	86963.9	343466	20805.9	1.46852e+07
USA	8602.99	Papua New Guinea	16314.2	Cuba	15037.1	1.42648e+07	86963.9	343466	20805.9	1.47161e+07
Canada	10582.5	USA	35493.4	Spain	13228.7	1.42756e+07	86963.9	343466	20805.9	1.47268e+07
USA	8602.99	Australia	23618.7	Cuba	15037.1	1.43953e+07	86963.9	343466	20805.9	1.48466e+07
USA	8602.99	Canada	27011.3	Cuba	15037.1	1.44559e+07	86963.9	343466	20805.9	1.49072e+07
USA	8602.99	Madagascar	27250.4	Cuba	15037.1	1.44602e+07	86963.9	343466	20805.9	1.49114e+07
USA	8602.99	Cuba	32818.6	Cuba	15037.1	1.45597e+07	86963.9	343466	20805.9	1.50109e+07
Europe	9417.97	DR Congo	14588.3	Cuba	15037.1	1.45987e+07	86963.9	343466	20805.9	1.50499e+07
USA	8602.99	USA	35493.4	Cuba	15037.1	1.46074e+07	86963.9	343466	20805.9	1.50587e+07
Europe	9417.97	Papua New Guinea	16314.2	Cuba	15037.1	1.46295e+07	86963.9	343466	20805.9	1.50807e+07
Europe	9417.97	Australia	23618.7	Cuba	15037.1	1.476e+07	86963.9	343466	20805.9	1.52112e+07
Europe	9417.97	Canada	27011.3	Cuba	15037.1	1.48206e+07	86963.9	343466	20805.9	1.52718e+07
Europe	9417.97	Madagascar	27250.4	Cuba	15037.1	1.48248e+07	86963.9	343466	20805.9	1.52761e+07
Europe	9417.97	Cuba	32818.6	Cuba	15037.1	1.49243e+07	86963.9	343466	20805.9	1.53756e+07
Europe	9417.97	USA	35493.4	Cuba	15037.1	1.49721e+07	86963.9	343466	20805.9	1.54233e+07
Canada	10582.5	DR Congo	14588.3	Cuba	15037.1	1.51197e+07	86963.9	343466	20805.9	1.55709e+07
Canada	10582.5	Papua New Guinea	16314.2	Cuba	15037.1	1.51505e+07	86963.9	343466	20805.9	1.56018e+07
Canada	10582.5	Australia	23618.7	Cuba	15037.1	1.5281e+07	86963.9	343466	20805.9	1.57323e+07
Canada	10582.5	Canada	27011.3	Cuba	15037.1	1.53416e+07	86963.9	343466	20805.9	1.57929e+07
Canada	10582.5	Madagascar	27250.4	Cuba	15037.1	1.53459e+07	86963.9	343466	20805.9	1.57971e+07
Canada	10582.5	Cuba	32818.6	Cuba	15037.1	1.54454e+07	86963.9	343466	20805.9	1.58966e+07
Canada	10582.5	USA	35493.4	Cuba	15037.1	1.54931e+07	86963.9	343466	20805.9	1.59444e+07

## Sheet: Fig. 4 & 5 - NMC 811
Lithium_Region	Lithium_Cost_USD_per_t	Cobalt_Region	Cobalt_Cost_USD_per_t	Nickel_Region	Nickel_Cost_USD_per_t	Total_Cost_USD_per_GWh_CAM_1	Manganese_costs	NaOH_costs	NH4OH_costs	Total_Cost_USD_per_GWh_CAM_2
Australia	4632.32	DR Congo	14588.3	Papua New Guinea	6784.91	7.54398e+06	373677	371225	22487.5	8.31137e+06
Australia	4632.32	Papua New Guinea	16314.2	Papua New Guinea	6784.91	7.67728e+06	373677	371225	22487.5	8.44467e+06
Africa	5384.42	DR Congo	14588.3	Papua New Guinea	6784.91	7.90904e+06	373677	371225	22487.5	8.67643e+06
Mexico	5641.66	DR Congo	14588.3	Papua New Guinea	6784.91	8.0339e+06	373677	371225	22487.5	8.80129e+06
Africa	5384.42	Papua New Guinea	16314.2	Papua New Guinea	6784.91	8.04234e+06	373677	371225	22487.5	8.80973e+06
Mexico	5641.66	Papua New Guinea	16314.2	Papua New Guinea	6784.91	8.1672e+06	373677	371225	22487.5	8.93459e+06
Australia	4632.32	Australia	23618.7	Papua New Guinea	6784.91	8.24141e+06	373677	371225	22487.5	9.0088e+06
South America	6584.26	DR Congo	14588.3	Papua New Guinea	6784.91	8.49143e+06	373677	371225	22487.5	9.25882e+06
Australia	4632.32	Canada	27011.3	Papua New Guinea	6784.91	8.50343e+06	373677	371225	22487.5	9.27082e+06
Australia	4632.32	Madagascar	27250.4	Papua New Guinea	6784.91	8.52189e+06	373677	371225	22487.5	9.28928e+06
Africa	5384.42	Australia	23618.7	Papua New Guinea	6784.91	8.60647e+06	373677	371225	22487.5	9.37386e+06
South America	6584.26	Papua New Guinea	16314.2	Papua New Guinea	6784.91	8.62472e+06	373677	371225	22487.5	9.39211e+06
Mexico	5641.66	Australia	23618.7	Papua New Guinea	6784.91	8.73133e+06	373677	371225	22487.5	9.49872e+06
Africa	5384.42	Canada	27011.3	Papua New Guinea	6784.91	8.86849e+06	373677	371225	22487.5	9.63588e+06
Africa	5384.42	Madagascar	27250.4	Papua New Guinea	6784.91	8.88696e+06	373677	371225	22487.5	9.65435e+06
Australia	4632.32	Cuba	32818.6	Papua New Guinea	6784.91	8.95193e+06	373677	371225	22487.5	9.71932e+06
Mexico	5641.66	Canada	27011.3	Papua New Guinea	6784.91	8.99335e+06	373677	371225	22487.5	9.76074e+06
Mexico	5641.66	Madagascar	27250.4	Papua New Guinea	6784.91	9.01182e+06	373677	371225	22487.5	9.77921e+06
Australia	4632.32	USA	35493.4	Papua New Guinea	6784.91	9.15851e+06	373677	371225	22487.5	9.9259e+06
South America	6584.26	Australia	23618.7	Papua New Guinea	6784.91	9.18886e+06	373677	371225	22487.5	9.95625e+06
Africa	5384.42	Cuba	32818.6	Papua New Guinea	6784.91	9.317e+06	373677	371225	22487.5	1.00844e+07
Mexico	5641.66	Cuba	32818.6	Papua New Guinea	6784.91	9.44186e+06	373677	371225	22487.5	1.02092e+07
South America	6584.26	Canada	27011.3	Papua New Guinea	6784.91	9.45087e+06	373677	371225	22487.5	1.02183e+07
South America	6584.26	Madagascar	27250.4	Papua New Guinea	6784.91	9.46934e+06	373677	371225	22487.5	1.02367e+07
USA	8602.99	DR Congo	14588.3	Papua New Guinea	6784.91	9.47129e+06	373677	371225	22487.5	1.02387e+07
Africa	5384.42	USA	35493.4	Papua New Guinea	6784.91	9.52357e+06	373677	371225	22487.5	1.0291e+07
USA	8602.99	Papua New Guinea	16314.2	Papua New Guinea	6784.91	9.60458e+06	373677	371225	22487.5	1.0372e+07
Mexico	5641.66	USA	35493.4	Papua New Guinea	6784.91	9.64843e+06	373677	371225	22487.5	1.04158e+07
Europe	9417.97	DR Congo	14588.3	Papua New Guinea	6784.91	9.86687e+06	373677	371225	22487.5	1.06343e+07
South America	6584.26	Cuba	32818.6	Papua New Guinea	6784.91	9.89938e+06	373677	371225	22487.5	1.06668e+07
Europe	9417.97	Papua New Guinea	16314.2	Papua New Guinea	6784.91	1.00002e+07	373677	371225	22487.5	1.07676e+07
South America	6584.26	USA	35493.4	Papua New Guinea	6784.91	1.0106e+07	373677	371225	22487.5	1.08733e+07
USA	8602.99	Australia	23618.7	Papua New Guinea	6784.91	1.01687e+07	373677	371225	22487.5	1.09361e+07
Australia	4632.32	DR Congo	14588.3	USA	11387.3	1.03719e+07	373677	371225	22487.5	1.11392e+07
USA	8602.99	Canada	27011.3	Papua New Guinea	6784.91	1.04307e+07	373677	371225	22487.5	1.11981e+07
Canada	10582.5	DR Congo	14588.3	Papua New Guinea	6784.91	1.04321e+07	373677	371225	22487.5	1.11995e+07
USA	8602.99	Madagascar	27250.4	Papua New Guinea	6784.91	1.04492e+07	373677	371225	22487.5	1.12166e+07
Australia	4632.32	Papua New Guinea	16314.2	USA	11387.3	1.05051e+07	373677	371225	22487.5	1.12725e+07
Europe	9417.97	Australia	23618.7	Papua New Guinea	6784.91	1.05643e+07	373677	371225	22487.5	1.13317e+07
Canada	10582.5	Papua New Guinea	16314.2	Papua New Guinea	6784.91	1.05654e+07	373677	371225	22487.5	1.13328e+07
Africa	5384.42	DR Congo	14588.3	USA	11387.3	1.07369e+07	373677	371225	22487.5	1.15043e+07
Australia	4632.32	DR Congo	14588.3	Indonesia	12065.2	1.07884e+07	373677	371225	22487.5	1.15557e+07
Europe	9417.97	Canada	27011.3	Papua New Guinea	6784.91	1.08263e+07	373677	371225	22487.5	1.15937e+07
Europe	9417.97	Madagascar	27250.4	Papua New Guinea	6784.91	1.08448e+07	373677	371225	22487.5	1.16122e+07
Mexico	5641.66	DR Congo	14588.3	USA	11387.3	1.08618e+07	373677	371225	22487.5	1.16292e+07
Africa	5384.42	Papua New Guinea	16314.2	USA	11387.3	1.08702e+07	373677	371225	22487.5	1.16376e+07
USA	8602.99	Cuba	32818.6	Papua New Guinea	6784.91	1.08792e+07	373677	371225	22487.5	1.16466e+07
Australia	4632.32	DR Congo	14588.3	Canada	12261.6	1.0909e+07	373677	371225	22487.5	1.16764e+07
Australia	4632.32	Papua New Guinea	16314.2	Indonesia	12065.2	1.09216e+07	373677	371225	22487.5	1.1689e+07
Australia	4632.32	DR Congo	14588.3	Australia	12321.4	1.09457e+07	373677	371225	22487.5	1.17131e+07
Mexico	5641.66	Papua New Guinea	16314.2	USA	11387.3	1.09951e+07	373677	371225	22487.5	1.17625e+07
Australia	4632.32	Papua New Guinea	16314.2	Canada	12261.6	1.10423e+07	373677	371225	22487.5	1.18097e+07
Australia	4632.32	Australia	23618.7	USA	11387.3	1.10693e+07	373677	371225	22487.5	1.18367e+07
Australia	4632.32	Papua New Guinea	16314.2	Australia	12321.4	1.1079e+07	373677	371225	22487.5	1.18464e+07
Australia	4632.32	DR Congo	14588.3	Africa	12540.7	1.10805e+07	373677	371225	22487.5	1.18479e+07
USA	8602.99	USA	35493.4	Papua New Guinea	6784.91	1.10858e+07	373677	371225	22487.5	1.18532e+07
Canada	10582.5	Australia	23618.7	Papua New Guinea	6784.91	1.11295e+07	373677	371225	22487.5	1.18969e+07
Africa	5384.42	DR Congo	14588.3	Indonesia	12065.2	1.11534e+07	373677	371225	22487.5	1.19208e+07
Australia	4632.32	Papua New Guinea	16314.2	Africa	12540.7	1.12138e+07	373677	371225	22487.5	1.19812e+07
Africa	5384.42	DR Congo	14588.3	Canada	12261.6	1.12741e+07	373677	371225	22487.5	1.20415e+07
Europe	9417.97	Cuba	32818.6	Papua New Guinea	6784.91	1.12748e+07	373677	371225	22487.5	1.20422e+07
Mexico	5641.66	DR Congo	14588.3	Indonesia	12065.2	1.12783e+07	373677	371225	22487.5	1.20457e+07
Africa	5384.42	Papua New Guinea	16314.2	Indonesia	12065.2	1.12867e+07	373677	371225	22487.5	1.20541e+07
Africa	5384.42	DR Congo	14588.3	Australia	12321.4	1.13108e+07	373677	371225	22487.5	1.20782e+07
South America	6584.26	DR Congo	14588.3	USA	11387.3	1.13193e+07	373677	371225	22487.5	1.20867e+07
Australia	4632.32	Canada	27011.3	USA	11387.3	1.13313e+07	373677	371225	22487.5	1.20987e+07
Australia	4632.32	Madagascar	27250.4	USA	11387.3	1.13498e+07	373677	371225	22487.5	1.21172e+07
Canada	10582.5	Canada	27011.3	Papua New Guinea	6784.91	1.13915e+07	373677	371225	22487.5	1.21589e+07
Mexico	5641.66	DR Congo	14588.3	Canada	12261.6	1.13989e+07	373677	371225	22487.5	1.21663e+07
Africa	5384.42	Papua New Guinea	16314.2	Canada	12261.6	1.14074e+07	373677	371225	22487.5	1.21748e+07
Canada	10582.5	Madagascar	27250.4	Papua New Guinea	6784.91	1.141e+07	373677	371225	22487.5	1.21774e+07
Mexico	5641.66	Papua New Guinea	16314.2	Indonesia	12065.2	1.14116e+07	373677	371225	22487.5	1.2179e+07
Africa	5384.42	Australia	23618.7	USA	11387.3	1.14343e+07	373677	371225	22487.5	1.22017e+07
Mexico	5641.66	DR Congo	14588.3	Australia	12321.4	1.14357e+07	373677	371225	22487.5	1.2203e+07
Africa	5384.42	Papua New Guinea	16314.2	Australia	12321.4	1.14441e+07	373677	371225	22487.5	1.22115e+07
Africa	5384.42	DR Congo	14588.3	Africa	12540.7	1.14456e+07	373677	371225	22487.5	1.2213e+07
South America	6584.26	Papua New Guinea	16314.2	USA	11387.3	1.14526e+07	373677	371225	22487.5	1.222e+07
Europe	9417.97	USA	35493.4	Papua New Guinea	6784.91	1.14814e+07	373677	371225	22487.5	1.22488e+07
Australia	4632.32	Australia	23618.7	Indonesia	12065.2	1.14858e+07	373677	371225	22487.5	1.22532e+07
Australia	4632.32	DR Congo	14588.3	Spain	13228.7	1.15033e+07	373677	371225	22487.5	1.22706e+07
Mexico	5641.66	Papua New Guinea	16314.2	Canada	12261.6	1.15322e+07	373677	371225	22487.5	1.22996e+07
Mexico	5641.66	Australia	23618.7	USA	11387.3	1.15592e+07	373677	371225	22487.5	1.23266e+07
Mexico	5641.66	Papua New Guinea	16314.2	Australia	12321.4	1.1569e+07	373677	371225	22487.5	1.23363e+07
Mexico	5641.66	DR Congo	14588.3	Africa	12540.7	1.15704e+07	373677	371225	22487.5	1.23378e+07
Africa	5384.42	Papua New Guinea	16314.2	Africa	12540.7	1.15789e+07	373677	371225	22487.5	1.23463e+07
Australia	4632.32	Australia	23618.7	Canada	12261.6	1.16064e+07	373677	371225	22487.5	1.23738e+07
Australia	4632.32	Papua New Guinea	16314.2	Spain	13228.7	1.16366e+07	373677	371225	22487.5	1.24039e+07
Australia	4632.32	Australia	23618.7	Australia	12321.4	1.16432e+07	373677	371225	22487.5	1.24106e+07
Africa	5384.42	Canada	27011.3	USA	11387.3	1.16964e+07	373677	371225	22487.5	1.24637e+07
Mexico	5641.66	Papua New Guinea	16314.2	Africa	12540.7	1.17037e+07	373677	371225	22487.5	1.24711e+07
Africa	5384.42	Madagascar	27250.4	USA	11387.3	1.17148e+07	373677	371225	22487.5	1.24822e+07
South America	6584.26	DR Congo	14588.3	Indonesia	12065.2	1.17358e+07	373677	371225	22487.5	1.25032e+07
Australia	4632.32	Canada	27011.3	Indonesia	12065.2	1.17478e+07	373677	371225	22487.5	1.25152e+07
Australia	4632.32	Madagascar	27250.4	Indonesia	12065.2	1.17663e+07	373677	371225	22487.5	1.25337e+07
Australia	4632.32	Australia	23618.7	Africa	12540.7	1.17779e+07	373677	371225	22487.5	1.25453e+07
Australia	4632.32	Cuba	32818.6	USA	11387.3	1.17798e+07	373677	371225	22487.5	1.25472e+07
Mexico	5641.66	Canada	27011.3	USA	11387.3	1.18212e+07	373677	371225	22487.5	1.25886e+07
Mexico	5641.66	Madagascar	27250.4	USA	11387.3	1.18397e+07	373677	371225	22487.5	1.26071e+07
Canada	10582.5	Cuba	32818.6	Papua New Guinea	6784.91	1.18401e+07	373677	371225	22487.5	1.26074e+07
Africa	5384.42	Australia	23618.7	Indonesia	12065.2	1.18508e+07	373677	371225	22487.5	1.26182e+07
South America	6584.26	DR Congo	14588.3	Canada	12261.6	1.18565e+07	373677	371225	22487.5	1.26239e+07
Africa	5384.42	DR Congo	14588.3	Spain	13228.7	1.18683e+07	373677	371225	22487.5	1.26357e+07
Australia	4632.32	Canada	27011.3	Canada	12261.6	1.18685e+07	373677	371225	22487.5	1.26358e+07
South America	6584.26	Papua New Guinea	16314.2	Indonesia	12065.2	1.18691e+07	373677	371225	22487.5	1.26365e+07
Australia	4632.32	Madagascar	27250.4	Canada	12261.6	1.18869e+07	373677	371225	22487.5	1.26543e+07
South America	6584.26	DR Congo	14588.3	Australia	12321.4	1.18932e+07	373677	371225	22487.5	1.26606e+07
Australia	4632.32	Canada	27011.3	Australia	12321.4	1.19052e+07	373677	371225	22487.5	1.26726e+07
Australia	4632.32	Madagascar	27250.4	Australia	12321.4	1.19236e+07	373677	371225	22487.5	1.2691e+07
Africa	5384.42	Australia	23618.7	Canada	12261.6	1.19715e+07	373677	371225	22487.5	1.27389e+07
Mexico	5641.66	Australia	23618.7	Indonesia	12065.2	1.19757e+07	373677	371225	22487.5	1.27431e+07
Australia	4632.32	USA	35493.4	USA	11387.3	1.19864e+07	373677	371225	22487.5	1.27538e+07
South America	6584.26	Papua New Guinea	16314.2	Canada	12261.6	1.19898e+07	373677	371225	22487.5	1.27571e+07
Mexico	5641.66	DR Congo	14588.3	Spain	13228.7	1.19932e+07	373677	371225	22487.5	1.27606e+07
Africa	5384.42	Papua New Guinea	16314.2	Spain	13228.7	1.20016e+07	373677	371225	22487.5	1.2769e+07
Africa	5384.42	Australia	23618.7	Australia	12321.4	1.20082e+07	373677	371225	22487.5	1.27756e+07
South America	6584.26	Australia	23618.7	USA	11387.3	1.20167e+07	373677	371225	22487.5	1.27841e+07
South America	6584.26	Papua New Guinea	16314.2	Australia	12321.4	1.20265e+07	373677	371225	22487.5	1.27939e+07
South America	6584.26	DR Congo	14588.3	Africa	12540.7	1.2028e+07	373677	371225	22487.5	1.27953e+07
Australia	4632.32	Canada	27011.3	Africa	12540.7	1.204e+07	373677	371225	22487.5	1.28073e+07
Canada	10582.5	USA	35493.4	Papua New Guinea	6784.91	1.20466e+07	373677	371225	22487.5	1.2814e+07
Australia	4632.32	Madagascar	27250.4	Africa	12540.7	1.20584e+07	373677	371225	22487.5	1.28258e+07
Mexico	5641.66	Australia	23618.7	Canada	12261.6	1.20964e+07	373677	371225	22487.5	1.28638e+07
Africa	5384.42	Canada	27011.3	Indonesia	12065.2	1.21129e+07	373677	371225	22487.5	1.28802e+07
Mexico	5641.66	Papua New Guinea	16314.2	Spain	13228.7	1.21265e+07	373677	371225	22487.5	1.28939e+07
Africa	5384.42	Madagascar	27250.4	Indonesia	12065.2	1.21313e+07	373677	371225	22487.5	1.28987e+07
Mexico	5641.66	Australia	23618.7	Australia	12321.4	1.21331e+07	373677	371225	22487.5	1.29005e+07
Africa	5384.42	Australia	23618.7	Africa	12540.7	1.2143e+07	373677	371225	22487.5	1.29104e+07
Africa	5384.42	Cuba	32818.6	USA	11387.3	1.21449e+07	373677	371225	22487.5	1.29123e+07
South America	6584.26	Papua New Guinea	16314.2	Africa	12540.7	1.21613e+07	373677	371225	22487.5	1.29286e+07
Australia	4632.32	Cuba	32818.6	Indonesia	12065.2	1.21963e+07	373677	371225	22487.5	1.29637e+07
Australia	4632.32	Australia	23618.7	Spain	13228.7	1.22007e+07	373677	371225	22487.5	1.29681e+07
Africa	5384.42	Canada	27011.3	Canada	12261.6	1.22335e+07	373677	371225	22487.5	1.30009e+07
Mexico	5641.66	Canada	27011.3	Indonesia	12065.2	1.22377e+07	373677	371225	22487.5	1.30051e+07
Africa	5384.42	Madagascar	27250.4	Canada	12261.6	1.2252e+07	373677	371225	22487.5	1.30194e+07
Mexico	5641.66	Madagascar	27250.4	Indonesia	12065.2	1.22562e+07	373677	371225	22487.5	1.30236e+07
Mexico	5641.66	Australia	23618.7	Africa	12540.7	1.22679e+07	373677	371225	22487.5	1.30353e+07
Mexico	5641.66	Cuba	32818.6	USA	11387.3	1.22697e+07	373677	371225	22487.5	1.30371e+07
Africa	5384.42	Canada	27011.3	Australia	12321.4	1.22702e+07	373677	371225	22487.5	1.30376e+07
South America	6584.26	Canada	27011.3	USA	11387.3	1.22787e+07	373677	371225	22487.5	1.30461e+07
Africa	5384.42	Madagascar	27250.4	Australia	12321.4	1.22887e+07	373677	371225	22487.5	1.30561e+07
South America	6584.26	Madagascar	27250.4	USA	11387.3	1.22972e+07	373677	371225	22487.5	1.30646e+07
USA	8602.99	DR Congo	14588.3	USA	11387.3	1.22992e+07	373677	371225	22487.5	1.30666e+07
Australia	4632.32	Cuba	32818.6	Canada	12261.6	1.2317e+07	373677	371225	22487.5	1.30844e+07
Africa	5384.42	USA	35493.4	USA	11387.3	1.23514e+07	373677	371225	22487.5	1.31188e+07
Australia	4632.32	Cuba	32818.6	Australia	12321.4	1.23537e+07	373677	371225	22487.5	1.31211e+07
Mexico	5641.66	Canada	27011.3	Canada	12261.6	1.23584e+07	373677	371225	22487.5	1.31258e+07
Mexico	5641.66	Madagascar	27250.4	Canada	12261.6	1.23768e+07	373677	371225	22487.5	1.31442e+07
Mexico	5641.66	Canada	27011.3	Australia	12321.4	1.23951e+07	373677	371225	22487.5	1.31625e+07
Australia	4632.32	USA	35493.4	Indonesia	12065.2	1.24029e+07	373677	371225	22487.5	1.31703e+07
Africa	5384.42	Canada	27011.3	Africa	12540.7	1.2405e+07	373677	371225	22487.5	1.31724e+07
Mexico	5641.66	Madagascar	27250.4	Australia	12321.4	1.24136e+07	373677	371225	22487.5	1.3181e+07
Africa	5384.42	Madagascar	27250.4	Africa	12540.7	1.24235e+07	373677	371225	22487.5	1.31909e+07
USA	8602.99	Papua New Guinea	16314.2	USA	11387.3	1.24325e+07	373677	371225	22487.5	1.31998e+07
South America	6584.26	Australia	23618.7	Indonesia	12065.2	1.24332e+07	373677	371225	22487.5	1.32006e+07
South America	6584.26	DR Congo	14588.3	Spain	13228.7	1.24507e+07	373677	371225	22487.5	1.32181e+07
Australia	4632.32	Canada	27011.3	Spain	13228.7	1.24627e+07	373677	371225	22487.5	1.32301e+07
Mexico	5641.66	USA	35493.4	USA	11387.3	1.24763e+07	373677	371225	22487.5	1.32437e+07
Australia	4632.32	Madagascar	27250.4	Spain	13228.7	1.24812e+07	373677	371225	22487.5	1.32486e+07
Australia	4632.32	Cuba	32818.6	Africa	12540.7	1.24885e+07	373677	371225	22487.5	1.32559e+07
Australia	4632.32	USA	35493.4	Canada	12261.6	1.25235e+07	373677	371225	22487.5	1.32909e+07
Mexico	5641.66	Canada	27011.3	Africa	12540.7	1.25299e+07	373677	371225	22487.5	1.32973e+07
Mexico	5641.66	Madagascar	27250.4	Africa	12540.7	1.25483e+07	373677	371225	22487.5	1.33157e+07
South America	6584.26	Australia	23618.7	Canada	12261.6	1.25539e+07	373677	371225	22487.5	1.33213e+07
Australia	4632.32	USA	35493.4	Australia	12321.4	1.25603e+07	373677	371225	22487.5	1.33277e+07
Africa	5384.42	Cuba	32818.6	Indonesia	12065.2	1.25614e+07	373677	371225	22487.5	1.33288e+07
Africa	5384.42	Australia	23618.7	Spain	13228.7	1.25658e+07	373677	371225	22487.5	1.33331e+07
South America	6584.26	Papua New Guinea	16314.2	Spain	13228.7	1.2584e+07	373677	371225	22487.5	1.33514e+07
South America	6584.26	Australia	23618.7	Australia	12321.4	1.25906e+07	373677	371225	22487.5	1.3358e+07
Australia	4632.32	DR Congo	14588.3	Cuba	15037.1	1.26144e+07	373677	371225	22487.5	1.33818e+07
Africa	5384.42	Cuba	32818.6	Canada	12261.6	1.2682e+07	373677	371225	22487.5	1.34494e+07
Mexico	5641.66	Cuba	32818.6	Indonesia	12065.2	1.26862e+07	373677	371225	22487.5	1.34536e+07
Mexico	5641.66	Australia	23618.7	Spain	13228.7	1.26906e+07	373677	371225	22487.5	1.3458e+07
Europe	9417.97	DR Congo	14588.3	USA	11387.3	1.26947e+07	373677	371225	22487.5	1.34621e+07
Australia	4632.32	USA	35493.4	Africa	12540.7	1.2695e+07	373677	371225	22487.5	1.34624e+07
South America	6584.26	Canada	27011.3	Indonesia	12065.2	1.26952e+07	373677	371225	22487.5	1.34626e+07
South America	6584.26	Madagascar	27250.4	Indonesia	12065.2	1.27137e+07	373677	371225	22487.5	1.34811e+07
USA	8602.99	DR Congo	14588.3	Indonesia	12065.2	1.27157e+07	373677	371225	22487.5	1.34831e+07
Africa	5384.42	Cuba	32818.6	Australia	12321.4	1.27188e+07	373677	371225	22487.5	1.34861e+07
South America	6584.26	Australia	23618.7	Africa	12540.7	1.27254e+07	373677	371225	22487.5	1.34928e+07
South America	6584.26	Cuba	32818.6	USA	11387.3	1.27273e+07	373677	371225	22487.5	1.34946e+07
Australia	4632.32	Papua New Guinea	16314.2	Cuba	15037.1	1.27477e+07	373677	371225	22487.5	1.35151e+07
Africa	5384.42	USA	35493.4	Indonesia	12065.2	1.27679e+07	373677	371225	22487.5	1.35353e+07
Mexico	5641.66	Cuba	32818.6	Canada	12261.6	1.28069e+07	373677	371225	22487.5	1.35743e+07
South America	6584.26	Canada	27011.3	Canada	12261.6	1.28159e+07	373677	371225	22487.5	1.35833e+07
Africa	5384.42	Canada	27011.3	Spain	13228.7	1.28278e+07	373677	371225	22487.5	1.35952e+07
Europe	9417.97	Papua New Guinea	16314.2	USA	11387.3	1.2828e+07	373677	371225	22487.5	1.35954e+07
South America	6584.26	Madagascar	27250.4	Canada	12261.6	1.28344e+07	373677	371225	22487.5	1.36018e+07
USA	8602.99	DR Congo	14588.3	Canada	12261.6	1.28363e+07	373677	371225	22487.5	1.36037e+07
Mexico	5641.66	Cuba	32818.6	Australia	12321.4	1.28436e+07	373677	371225	22487.5	1.3611e+07
Africa	5384.42	Madagascar	27250.4	Spain	13228.7	1.28462e+07	373677	371225	22487.5	1.36136e+07
USA	8602.99	Papua New Guinea	16314.2	Indonesia	12065.2	1.2849e+07	373677	371225	22487.5	1.36163e+07
South America	6584.26	Canada	27011.3	Australia	12321.4	1.28526e+07	373677	371225	22487.5	1.362e+07
Africa	5384.42	Cuba	32818.6	Africa	12540.7	1.28535e+07	373677	371225	22487.5	1.36209e+07
South America	6584.26	Madagascar	27250.4	Australia	12321.4	1.28711e+07	373677	371225	22487.5	1.36385e+07
USA	8602.99	DR Congo	14588.3	Australia	12321.4	1.2873e+07	373677	371225	22487.5	1.36404e+07
Africa	5384.42	USA	35493.4	Canada	12261.6	1.28886e+07	373677	371225	22487.5	1.3656e+07
Mexico	5641.66	USA	35493.4	Indonesia	12065.2	1.28928e+07	373677	371225	22487.5	1.36602e+07
Australia	4632.32	Cuba	32818.6	Spain	13228.7	1.29112e+07	373677	371225	22487.5	1.36786e+07
Africa	5384.42	USA	35493.4	Australia	12321.4	1.29253e+07	373677	371225	22487.5	1.36927e+07
South America	6584.26	USA	35493.4	USA	11387.3	1.29338e+07	373677	371225	22487.5	1.37012e+07
Mexico	5641.66	Canada	27011.3	Spain	13228.7	1.29526e+07	373677	371225	22487.5	1.372e+07
USA	8602.99	Papua New Guinea	16314.2	Canada	12261.6	1.29696e+07	373677	371225	22487.5	1.3737e+07
Mexico	5641.66	Madagascar	27250.4	Spain	13228.7	1.29711e+07	373677	371225	22487.5	1.37385e+07
Mexico	5641.66	Cuba	32818.6	Africa	12540.7	1.29784e+07	373677	371225	22487.5	1.37458e+07
Africa	5384.42	DR Congo	14588.3	Cuba	15037.1	1.29795e+07	373677	371225	22487.5	1.37468e+07
South America	6584.26	Canada	27011.3	Africa	12540.7	1.29874e+07	373677	371225	22487.5	1.37548e+07
USA	8602.99	Australia	23618.7	USA	11387.3	1.29966e+07	373677	371225	22487.5	1.3764e+07
South America	6584.26	Madagascar	27250.4	Africa	12540.7	1.30059e+07	373677	371225	22487.5	1.37733e+07
USA	8602.99	Papua New Guinea	16314.2	Australia	12321.4	1.30063e+07	373677	371225	22487.5	1.37737e+07
USA	8602.99	DR Congo	14588.3	Africa	12540.7	1.30078e+07	373677	371225	22487.5	1.37752e+07
Mexico	5641.66	USA	35493.4	Canada	12261.6	1.30135e+07	373677	371225	22487.5	1.37809e+07
Mexico	5641.66	USA	35493.4	Australia	12321.4	1.30502e+07	373677	371225	22487.5	1.38176e+07
Africa	5384.42	USA	35493.4	Africa	12540.7	1.30601e+07	373677	371225	22487.5	1.38275e+07
Mexico	5641.66	DR Congo	14588.3	Cuba	15037.1	1.31043e+07	373677	371225	22487.5	1.38717e+07
Europe	9417.97	DR Congo	14588.3	Indonesia	12065.2	1.31112e+07	373677	371225	22487.5	1.38786e+07
Africa	5384.42	Papua New Guinea	16314.2	Cuba	15037.1	1.31128e+07	373677	371225	22487.5	1.38801e+07
Australia	4632.32	USA	35493.4	Spain	13228.7	1.31178e+07	373677	371225	22487.5	1.38852e+07
USA	8602.99	Papua New Guinea	16314.2	Africa	12540.7	1.31411e+07	373677	371225	22487.5	1.39085e+07
South America	6584.26	Cuba	32818.6	Indonesia	12065.2	1.31438e+07	373677	371225	22487.5	1.39111e+07
South America	6584.26	Australia	23618.7	Spain	13228.7	1.31481e+07	373677	371225	22487.5	1.39155e+07
Mexico	5641.66	USA	35493.4	Africa	12540.7	1.3185e+07	373677	371225	22487.5	1.39523e+07
Europe	9417.97	DR Congo	14588.3	Canada	12261.6	1.32319e+07	373677	371225	22487.5	1.39993e+07
Mexico	5641.66	Papua New Guinea	16314.2	Cuba	15037.1	1.32376e+07	373677	371225	22487.5	1.4005e+07
Europe	9417.97	Papua New Guinea	16314.2	Indonesia	12065.2	1.32445e+07	373677	371225	22487.5	1.40119e+07
USA	8602.99	Canada	27011.3	USA	11387.3	1.32586e+07	373677	371225	22487.5	1.4026e+07
Canada	10582.5	DR Congo	14588.3	USA	11387.3	1.326e+07	373677	371225	22487.5	1.40274e+07
South America	6584.26	Cuba	32818.6	Canada	12261.6	1.32644e+07	373677	371225	22487.5	1.40318e+07
Europe	9417.97	DR Congo	14588.3	Australia	12321.4	1.32686e+07	373677	371225	22487.5	1.4036e+07
Africa	5384.42	Cuba	32818.6	Spain	13228.7	1.32763e+07	373677	371225	22487.5	1.40437e+07
USA	8602.99	Madagascar	27250.4	USA	11387.3	1.32771e+07	373677	371225	22487.5	1.40445e+07
South America	6584.26	Cuba	32818.6	Australia	12321.4	1.33011e+07	373677	371225	22487.5	1.40685e+07
Australia	4632.32	Australia	23618.7	Cuba	15037.1	1.33118e+07	373677	371225	22487.5	1.40792e+07
South America	6584.26	USA	35493.4	Indonesia	12065.2	1.33503e+07	373677	371225	22487.5	1.41177e+07
Europe	9417.97	Papua New Guinea	16314.2	Canada	12261.6	1.33652e+07	373677	371225	22487.5	1.41326e+07
Europe	9417.97	Australia	23618.7	USA	11387.3	1.33922e+07	373677	371225	22487.5	1.41596e+07
Canada	10582.5	Papua New Guinea	16314.2	USA	11387.3	1.33933e+07	373677	371225	22487.5	1.41607e+07
Mexico	5641.66	Cuba	32818.6	Spain	13228.7	1.34011e+07	373677	371225	22487.5	1.41685e+07
Europe	9417.97	Papua New Guinea	16314.2	Australia	12321.4	1.34019e+07	373677	371225	22487.5	1.41693e+07
Europe	9417.97	DR Congo	14588.3	Africa	12540.7	1.34034e+07	373677	371225	22487.5	1.41708e+07
South America	6584.26	Canada	27011.3	Spain	13228.7	1.34102e+07	373677	371225	22487.5	1.41775e+07
USA	8602.99	Australia	23618.7	Indonesia	12065.2	1.34131e+07	373677	371225	22487.5	1.41805e+07
South America	6584.26	Madagascar	27250.4	Spain	13228.7	1.34286e+07	373677	371225	22487.5	1.4196e+07
USA	8602.99	DR Congo	14588.3	Spain	13228.7	1.34306e+07	373677	371225	22487.5	1.4198e+07
South America	6584.26	Cuba	32818.6	Africa	12540.7	1.34359e+07	373677	371225	22487.5	1.42033e+07
South America	6584.26	USA	35493.4	Canada	12261.6	1.3471e+07	373677	371225	22487.5	1.42384e+07
Africa	5384.42	USA	35493.4	Spain	13228.7	1.34828e+07	373677	371225	22487.5	1.42502e+07
South America	6584.26	USA	35493.4	Australia	12321.4	1.35077e+07	373677	371225	22487.5	1.42751e+07
USA	8602.99	Australia	23618.7	Canada	12261.6	1.35338e+07	373677	371225	22487.5	1.43011e+07
Europe	9417.97	Papua New Guinea	16314.2	Africa	12540.7	1.35367e+07	373677	371225	22487.5	1.43041e+07
South America	6584.26	DR Congo	14588.3	Cuba	15037.1	1.35618e+07	373677	371225	22487.5	1.43292e+07
USA	8602.99	Papua New Guinea	16314.2	Spain	13228.7	1.35639e+07	373677	371225	22487.5	1.43313e+07
USA	8602.99	Australia	23618.7	Australia	12321.4	1.35705e+07	373677	371225	22487.5	1.43379e+07
Australia	4632.32	Canada	27011.3	Cuba	15037.1	1.35738e+07	373677	371225	22487.5	1.43412e+07
Australia	4632.32	Madagascar	27250.4	Cuba	15037.1	1.35923e+07	373677	371225	22487.5	1.43597e+07
Mexico	5641.66	USA	35493.4	Spain	13228.7	1.36077e+07	373677	371225	22487.5	1.43751e+07
South America	6584.26	USA	35493.4	Africa	12540.7	1.36425e+07	373677	371225	22487.5	1.44099e+07
Europe	9417.97	Canada	27011.3	USA	11387.3	1.36542e+07	373677	371225	22487.5	1.44216e+07
Europe	9417.97	Madagascar	27250.4	USA	11387.3	1.36727e+07	373677	371225	22487.5	1.444e+07
USA	8602.99	Canada	27011.3	Indonesia	12065.2	1.36751e+07	373677	371225	22487.5	1.44425e+07
Canada	10582.5	DR Congo	14588.3	Indonesia	12065.2	1.36765e+07	373677	371225	22487.5	1.44439e+07
Africa	5384.42	Australia	23618.7	Cuba	15037.1	1.36769e+07	373677	371225	22487.5	1.44443e+07
USA	8602.99	Madagascar	27250.4	Indonesia	12065.2	1.36936e+07	373677	371225	22487.5	1.4461e+07
South America	6584.26	Papua New Guinea	16314.2	Cuba	15037.1	1.36951e+07	373677	371225	22487.5	1.44625e+07
USA	8602.99	Australia	23618.7	Africa	12540.7	1.37052e+07	373677	371225	22487.5	1.44726e+07
USA	8602.99	Cuba	32818.6	USA	11387.3	1.37071e+07	373677	371225	22487.5	1.44745e+07
USA	8602.99	Canada	27011.3	Canada	12261.6	1.37958e+07	373677	371225	22487.5	1.45632e+07
Canada	10582.5	DR Congo	14588.3	Canada	12261.6	1.37971e+07	373677	371225	22487.5	1.45645e+07
Mexico	5641.66	Australia	23618.7	Cuba	15037.1	1.38017e+07	373677	371225	22487.5	1.45691e+07
Europe	9417.97	Australia	23618.7	Indonesia	12065.2	1.38087e+07	373677	371225	22487.5	1.45761e+07
Canada	10582.5	Papua New Guinea	16314.2	Indonesia	12065.2	1.38098e+07	373677	371225	22487.5	1.45772e+07
USA	8602.99	Madagascar	27250.4	Canada	12261.6	1.38142e+07	373677	371225	22487.5	1.45816e+07
Europe	9417.97	DR Congo	14588.3	Spain	13228.7	1.38261e+07	373677	371225	22487.5	1.45935e+07
USA	8602.99	Canada	27011.3	Australia	12321.4	1.38325e+07	373677	371225	22487.5	1.45999e+07
Canada	10582.5	DR Congo	14588.3	Australia	12321.4	1.38339e+07	373677	371225	22487.5	1.46012e+07
USA	8602.99	Madagascar	27250.4	Australia	12321.4	1.3851e+07	373677	371225	22487.5	1.46183e+07
South America	6584.26	Cuba	32818.6	Spain	13228.7	1.38587e+07	373677	371225	22487.5	1.46261e+07
USA	8602.99	USA	35493.4	USA	11387.3	1.39137e+07	373677	371225	22487.5	1.46811e+07
Europe	9417.97	Australia	23618.7	Canada	12261.6	1.39293e+07	373677	371225	22487.5	1.46967e+07
Canada	10582.5	Papua New Guinea	16314.2	Canada	12261.6	1.39304e+07	373677	371225	22487.5	1.46978e+07
Africa	5384.42	Canada	27011.3	Cuba	15037.1	1.39389e+07	373677	371225	22487.5	1.47063e+07
Africa	5384.42	Madagascar	27250.4	Cuba	15037.1	1.39574e+07	373677	371225	22487.5	1.47248e+07
Canada	10582.5	Australia	23618.7	USA	11387.3	1.39574e+07	373677	371225	22487.5	1.47248e+07
Europe	9417.97	Papua New Guinea	16314.2	Spain	13228.7	1.39594e+07	373677	371225	22487.5	1.47268e+07
Europe	9417.97	Australia	23618.7	Australia	12321.4	1.39661e+07	373677	371225	22487.5	1.47334e+07
Canada	10582.5	Papua New Guinea	16314.2	Australia	12321.4	1.39672e+07	373677	371225	22487.5	1.47345e+07
USA	8602.99	Canada	27011.3	Africa	12540.7	1.39673e+07	373677	371225	22487.5	1.47347e+07
Canada	10582.5	DR Congo	14588.3	Africa	12540.7	1.39686e+07	373677	371225	22487.5	1.4736e+07
USA	8602.99	Madagascar	27250.4	Africa	12540.7	1.39857e+07	373677	371225	22487.5	1.47531e+07
Australia	4632.32	Cuba	32818.6	Cuba	15037.1	1.40223e+07	373677	371225	22487.5	1.47897e+07
Mexico	5641.66	Canada	27011.3	Cuba	15037.1	1.40638e+07	373677	371225	22487.5	1.48312e+07
South America	6584.26	USA	35493.4	Spain	13228.7	1.40652e+07	373677	371225	22487.5	1.48326e+07
Europe	9417.97	Canada	27011.3	Indonesia	12065.2	1.40707e+07	373677	371225	22487.5	1.48381e+07
Mexico	5641.66	Madagascar	27250.4	Cuba	15037.1	1.40822e+07	373677	371225	22487.5	1.48496e+07
Europe	9417.97	Madagascar	27250.4	Indonesia	12065.2	1.40892e+07	373677	371225	22487.5	1.48565e+07
Europe	9417.97	Australia	23618.7	Africa	12540.7	1.41008e+07	373677	371225	22487.5	1.48682e+07
Canada	10582.5	Papua New Guinea	16314.2	Africa	12540.7	1.41019e+07	373677	371225	22487.5	1.48693e+07
Europe	9417.97	Cuba	32818.6	USA	11387.3	1.41027e+07	373677	371225	22487.5	1.48701e+07
USA	8602.99	Cuba	32818.6	Indonesia	12065.2	1.41236e+07	373677	371225	22487.5	1.4891e+07
USA	8602.99	Australia	23618.7	Spain	13228.7	1.4128e+07	373677	371225	22487.5	1.48954e+07
Europe	9417.97	Canada	27011.3	Canada	12261.6	1.41913e+07	373677	371225	22487.5	1.49587e+07
Europe	9417.97	Madagascar	27250.4	Canada	12261.6	1.42098e+07	373677	371225	22487.5	1.49772e+07
Canada	10582.5	Canada	27011.3	USA	11387.3	1.42194e+07	373677	371225	22487.5	1.49868e+07
Europe	9417.97	Canada	27011.3	Australia	12321.4	1.42281e+07	373677	371225	22487.5	1.49955e+07
Australia	4632.32	USA	35493.4	Cuba	15037.1	1.42289e+07	373677	371225	22487.5	1.49963e+07
Canada	10582.5	Madagascar	27250.4	USA	11387.3	1.42379e+07	373677	371225	22487.5	1.50053e+07
USA	8602.99	Cuba	32818.6	Canada	12261.6	1.42443e+07	373677	371225	22487.5	1.50117e+07
Europe	9417.97	Madagascar	27250.4	Australia	12321.4	1.42465e+07	373677	371225	22487.5	1.50139e+07
South America	6584.26	Australia	23618.7	Cuba	15037.1	1.42593e+07	373677	371225	22487.5	1.50267e+07
USA	8602.99	Cuba	32818.6	Australia	12321.4	1.4281e+07	373677	371225	22487.5	1.50484e+07
Europe	9417.97	USA	35493.4	USA	11387.3	1.43093e+07	373677	371225	22487.5	1.50767e+07
USA	8602.99	USA	35493.4	Indonesia	12065.2	1.43302e+07	373677	371225	22487.5	1.50976e+07
Europe	9417.97	Canada	27011.3	Africa	12540.7	1.43628e+07	373677	371225	22487.5	1.51302e+07
Canada	10582.5	Australia	23618.7	Indonesia	12065.2	1.43739e+07	373677	371225	22487.5	1.51413e+07
Europe	9417.97	Madagascar	27250.4	Africa	12540.7	1.43813e+07	373677	371225	22487.5	1.51487e+07
Africa	5384.42	Cuba	32818.6	Cuba	15037.1	1.43874e+07	373677	371225	22487.5	1.51548e+07
USA	8602.99	Canada	27011.3	Spain	13228.7	1.439e+07	373677	371225	22487.5	1.51574e+07
Canada	10582.5	DR Congo	14588.3	Spain	13228.7	1.43914e+07	373677	371225	22487.5	1.51588e+07
USA	8602.99	Madagascar	27250.4	Spain	13228.7	1.44085e+07	373677	371225	22487.5	1.51759e+07
USA	8602.99	Cuba	32818.6	Africa	12540.7	1.44158e+07	373677	371225	22487.5	1.51832e+07
USA	8602.99	USA	35493.4	Canada	12261.6	1.44508e+07	373677	371225	22487.5	1.52182e+07
USA	8602.99	USA	35493.4	Australia	12321.4	1.44876e+07	373677	371225	22487.5	1.5255e+07
Canada	10582.5	Australia	23618.7	Canada	12261.6	1.44946e+07	373677	371225	22487.5	1.5262e+07
Mexico	5641.66	Cuba	32818.6	Cuba	15037.1	1.45123e+07	373677	371225	22487.5	1.52797e+07
Europe	9417.97	Cuba	32818.6	Indonesia	12065.2	1.45192e+07	373677	371225	22487.5	1.52866e+07
South America	6584.26	Canada	27011.3	Cuba	15037.1	1.45213e+07	373677	371225	22487.5	1.52887e+07
Europe	9417.97	Australia	23618.7	Spain	13228.7	1.45236e+07	373677	371225	22487.5	1.5291e+07
Canada	10582.5	Papua New Guinea	16314.2	Spain	13228.7	1.45247e+07	373677	371225	22487.5	1.52921e+07
Canada	10582.5	Australia	23618.7	Australia	12321.4	1.45313e+07	373677	371225	22487.5	1.52987e+07
South America	6584.26	Madagascar	27250.4	Cuba	15037.1	1.45398e+07	373677	371225	22487.5	1.53071e+07
USA	8602.99	DR Congo	14588.3	Cuba	15037.1	1.45417e+07	373677	371225	22487.5	1.53091e+07
Africa	5384.42	USA	35493.4	Cuba	15037.1	1.4594e+07	373677	371225	22487.5	1.53614e+07
USA	8602.99	USA	35493.4	Africa	12540.7	1.46223e+07	373677	371225	22487.5	1.53897e+07
Canada	10582.5	Canada	27011.3	Indonesia	12065.2	1.46359e+07	373677	371225	22487.5	1.54033e+07
Europe	9417.97	Cuba	32818.6	Canada	12261.6	1.46399e+07	373677	371225	22487.5	1.54072e+07
Canada	10582.5	Madagascar	27250.4	Indonesia	12065.2	1.46544e+07	373677	371225	22487.5	1.54218e+07
Canada	10582.5	Australia	23618.7	Africa	12540.7	1.46661e+07	373677	371225	22487.5	1.54335e+07
Canada	10582.5	Cuba	32818.6	USA	11387.3	1.46679e+07	373677	371225	22487.5	1.54353e+07
USA	8602.99	Papua New Guinea	16314.2	Cuba	15037.1	1.4675e+07	373677	371225	22487.5	1.54424e+07
Europe	9417.97	Cuba	32818.6	Australia	12321.4	1.46766e+07	373677	371225	22487.5	1.5444e+07
Mexico	5641.66	USA	35493.4	Cuba	15037.1	1.47188e+07	373677	371225	22487.5	1.54862e+07
Europe	9417.97	USA	35493.4	Indonesia	12065.2	1.47258e+07	373677	371225	22487.5	1.54932e+07
Canada	10582.5	Canada	27011.3	Canada	12261.6	1.47566e+07	373677	371225	22487.5	1.5524e+07
Canada	10582.5	Madagascar	27250.4	Canada	12261.6	1.4775e+07	373677	371225	22487.5	1.55424e+07
Europe	9417.97	Canada	27011.3	Spain	13228.7	1.47856e+07	373677	371225	22487.5	1.5553e+07
Canada	10582.5	Canada	27011.3	Australia	12321.4	1.47933e+07	373677	371225	22487.5	1.55607e+07
Europe	9417.97	Madagascar	27250.4	Spain	13228.7	1.48041e+07	373677	371225	22487.5	1.55715e+07
Europe	9417.97	Cuba	32818.6	Africa	12540.7	1.48113e+07	373677	371225	22487.5	1.55787e+07
Canada	10582.5	Madagascar	27250.4	Australia	12321.4	1.48118e+07	373677	371225	22487.5	1.55792e+07
USA	8602.99	Cuba	32818.6	Spain	13228.7	1.48385e+07	373677	371225	22487.5	1.56059e+07
Europe	9417.97	USA	35493.4	Canada	12261.6	1.48464e+07	373677	371225	22487.5	1.56138e+07
Canada	10582.5	USA	35493.4	USA	11387.3	1.48745e+07	373677	371225	22487.5	1.56419e+07
Europe	9417.97	USA	35493.4	Australia	12321.4	1.48832e+07	373677	371225	22487.5	1.56505e+07
Canada	10582.5	Canada	27011.3	Africa	12540.7	1.49281e+07	373677	371225	22487.5	1.56955e+07
Europe	9417.97	DR Congo	14588.3	Cuba	15037.1	1.49373e+07	373677	371225	22487.5	1.57047e+07
Canada	10582.5	Madagascar	27250.4	Africa	12540.7	1.49465e+07	373677	371225	22487.5	1.57139e+07
South America	6584.26	Cuba	32818.6	Cuba	15037.1	1.49698e+07	373677	371225	22487.5	1.57372e+07
Europe	9417.97	USA	35493.4	Africa	12540.7	1.50179e+07	373677	371225	22487.5	1.57853e+07
USA	8602.99	USA	35493.4	Spain	13228.7	1.50451e+07	373677	371225	22487.5	1.58125e+07
Europe	9417.97	Papua New Guinea	16314.2	Cuba	15037.1	1.50706e+07	373677	371225	22487.5	1.5838e+07
Canada	10582.5	Cuba	32818.6	Indonesia	12065.2	1.50844e+07	373677	371225	22487.5	1.58518e+07
Canada	10582.5	Australia	23618.7	Spain	13228.7	1.50888e+07	373677	371225	22487.5	1.58562e+07
South America	6584.26	USA	35493.4	Cuba	15037.1	1.51764e+07	373677	371225	22487.5	1.59438e+07
Canada	10582.5	Cuba	32818.6	Canada	12261.6	1.52051e+07	373677	371225	22487.5	1.59725e+07
Europe	9417.97	Cuba	32818.6	Spain	13228.7	1.52341e+07	373677	371225	22487.5	1.60015e+07
USA	8602.99	Australia	23618.7	Cuba	15037.1	1.52391e+07	373677	371225	22487.5	1.60065e+07
Canada	10582.5	Cuba	32818.6	Australia	12321.4	1.52418e+07	373677	371225	22487.5	1.60092e+07
Canada	10582.5	USA	35493.4	Indonesia	12065.2	1.5291e+07	373677	371225	22487.5	1.60584e+07
Canada	10582.5	Canada	27011.3	Spain	13228.7	1.53508e+07	373677	371225	22487.5	1.61182e+07
Canada	10582.5	Madagascar	27250.4	Spain	13228.7	1.53693e+07	373677	371225	22487.5	1.61367e+07
Canada	10582.5	Cuba	32818.6	Africa	12540.7	1.53766e+07	373677	371225	22487.5	1.6144e+07
Canada	10582.5	USA	35493.4	Canada	12261.6	1.54117e+07	373677	371225	22487.5	1.6179e+07
Europe	9417.97	USA	35493.4	Spain	13228.7	1.54407e+07	373677	371225	22487.5	1.62081e+07
Canada	10582.5	USA	35493.4	Australia	12321.4	1.54484e+07	373677	371225	22487.5	1.62158e+07
USA	8602.99	Canada	27011.3	Cuba	15037.1	1.55011e+07	373677	371225	22487.5	1.62685e+07
Canada	10582.5	DR Congo	14588.3	Cuba	15037.1	1.55025e+07	373677	371225	22487.5	1.62699e+07
USA	8602.99	Madagascar	27250.4	Cuba	15037.1	1.55196e+07	373677	371225	22487.5	1.6287e+07
Canada	10582.5	USA	35493.4	Africa	12540.7	1.55832e+07	373677	371225	22487.5	1.63505e+07
Europe	9417.97	Australia	23618.7	Cuba	15037.1	1.56347e+07	373677	371225	22487.5	1.64021e+07
Canada	10582.5	Papua New Guinea	16314.2	Cuba	15037.1	1.56358e+07	373677	371225	22487.5	1.64032e+07
Canada	10582.5	Cuba	32818.6	Spain	13228.7	1.57993e+07	373677	371225	22487.5	1.65667e+07
Europe	9417.97	Canada	27011.3	Cuba	15037.1	1.58967e+07	373677	371225	22487.5	1.66641e+07
Europe	9417.97	Madagascar	27250.4	Cuba	15037.1	1.59152e+07	373677	371225	22487.5	1.66826e+07
USA	8602.99	Cuba	32818.6	Cuba	15037.1	1.59497e+07	373677	371225	22487.5	1.6717e+07
Canada	10582.5	USA	35493.4	Spain	13228.7	1.60059e+07	373677	371225	22487.5	1.67733e+07
USA	8602.99	USA	35493.4	Cuba	15037.1	1.61562e+07	373677	371225	22487.5	1.69236e+07
Canada	10582.5	Australia	23618.7	Cuba	15037.1	1.61999e+07	373677	371225	22487.5	1.69673e+07
Europe	9417.97	Cuba	32818.6	Cuba	15037.1	1.63452e+07	373677	371225	22487.5	1.71126e+07
Canada	10582.5	Canada	27011.3	Cuba	15037.1	1.6462e+07	373677	371225	22487.5	1.72294e+07
Canada	10582.5	Madagascar	27250.4	Cuba	15037.1	1.64804e+07	373677	371225	22487.5	1.72478e+07
Europe	9417.97	USA	35493.4	Cuba	15037.1	1.65518e+07	373677	371225	22487.5	1.73192e+07
Canada	10582.5	Cuba	32818.6	Cuba	15037.1	1.69105e+07	373677	371225	22487.5	1.76779e+07
Canada	10582.5	USA	35493.4	Cuba	15037.1	1.7117e+07	373677	371225	22487.5	1.78844e+07

## Sheet: Fig. 4 & 5 - NMC 622
Lithium_Region	Lithium_Cost_USD_per_t	Cobalt_Region	Cobalt_Cost_USD_per_t	Nickel_Region	Nickel_Cost_USD_per_t	Total_Cost_USD_per_GWh_CAM_1	Manganese_costs	NaOH_costs	NH4OH_costs	Total_Cost_USD_per_GWh_CAM_2
Australia	4632.32	DR Congo	14588.3	Papua New Guinea	6784.91	8.56266e+06	841913	415644	25178.3	9.84539e+06
Australia	4632.32	Papua New Guinea	16314.2	Papua New Guinea	6784.91	8.86203e+06	841913	415644	25178.3	1.01448e+07
Africa	5384.42	DR Congo	14588.3	Papua New Guinea	6784.91	8.9714e+06	841913	415644	25178.3	1.02541e+07
Mexico	5641.66	DR Congo	14588.3	Papua New Guinea	6784.91	9.1112e+06	841913	415644	25178.3	1.03939e+07
Africa	5384.42	Papua New Guinea	16314.2	Papua New Guinea	6784.91	9.27078e+06	841913	415644	25178.3	1.05535e+07
Mexico	5641.66	Papua New Guinea	16314.2	Papua New Guinea	6784.91	9.41058e+06	841913	415644	25178.3	1.06933e+07
South America	6584.26	DR Congo	14588.3	Papua New Guinea	6784.91	9.62347e+06	841913	415644	25178.3	1.09062e+07
South America	6584.26	Papua New Guinea	16314.2	Papua New Guinea	6784.91	9.92285e+06	841913	415644	25178.3	1.12056e+07
Australia	4632.32	Australia	23618.7	Papua New Guinea	6784.91	1.01291e+07	841913	415644	25178.3	1.14118e+07
Africa	5384.42	Australia	23618.7	Papua New Guinea	6784.91	1.05378e+07	841913	415644	25178.3	1.18205e+07
Mexico	5641.66	Australia	23618.7	Papua New Guinea	6784.91	1.06776e+07	841913	415644	25178.3	1.19603e+07
Australia	4632.32	Canada	27011.3	Papua New Guinea	6784.91	1.07175e+07	841913	415644	25178.3	1.20003e+07
USA	8602.99	DR Congo	14588.3	Papua New Guinea	6784.91	1.07206e+07	841913	415644	25178.3	1.20033e+07
Australia	4632.32	Madagascar	27250.4	Papua New Guinea	6784.91	1.0759e+07	841913	415644	25178.3	1.20418e+07
Australia	4632.32	DR Congo	14588.3	USA	11387.3	1.09468e+07	841913	415644	25178.3	1.22295e+07
USA	8602.99	Papua New Guinea	16314.2	Papua New Guinea	6784.91	1.102e+07	841913	415644	25178.3	1.23027e+07
Africa	5384.42	Canada	27011.3	Papua New Guinea	6784.91	1.11263e+07	841913	415644	25178.3	1.2409e+07
Europe	9417.97	DR Congo	14588.3	Papua New Guinea	6784.91	1.11635e+07	841913	415644	25178.3	1.24462e+07
Africa	5384.42	Madagascar	27250.4	Papua New Guinea	6784.91	1.11678e+07	841913	415644	25178.3	1.24505e+07
South America	6584.26	Australia	23618.7	Papua New Guinea	6784.91	1.11899e+07	841913	415644	25178.3	1.24726e+07
Australia	4632.32	Papua New Guinea	16314.2	USA	11387.3	1.12462e+07	841913	415644	25178.3	1.25289e+07
Mexico	5641.66	Canada	27011.3	Papua New Guinea	6784.91	1.12661e+07	841913	415644	25178.3	1.25488e+07
Australia	4632.32	DR Congo	14588.3	Indonesia	12065.2	1.12979e+07	841913	415644	25178.3	1.25807e+07
Mexico	5641.66	Madagascar	27250.4	Papua New Guinea	6784.91	1.13076e+07	841913	415644	25178.3	1.25903e+07
Africa	5384.42	DR Congo	14588.3	USA	11387.3	1.13555e+07	841913	415644	25178.3	1.26383e+07
Australia	4632.32	DR Congo	14588.3	Canada	12261.6	1.13997e+07	841913	415644	25178.3	1.26824e+07
Australia	4632.32	DR Congo	14588.3	Australia	12321.4	1.14306e+07	841913	415644	25178.3	1.27134e+07
Europe	9417.97	Papua New Guinea	16314.2	Papua New Guinea	6784.91	1.14629e+07	841913	415644	25178.3	1.27456e+07
Mexico	5641.66	DR Congo	14588.3	USA	11387.3	1.14953e+07	841913	415644	25178.3	1.27781e+07
Australia	4632.32	DR Congo	14588.3	Africa	12540.7	1.15442e+07	841913	415644	25178.3	1.2827e+07
Australia	4632.32	Papua New Guinea	16314.2	Indonesia	12065.2	1.15973e+07	841913	415644	25178.3	1.288e+07
Africa	5384.42	Papua New Guinea	16314.2	USA	11387.3	1.16549e+07	841913	415644	25178.3	1.29376e+07
Australia	4632.32	Papua New Guinea	16314.2	Canada	12261.6	1.1699e+07	841913	415644	25178.3	1.29818e+07
Africa	5384.42	DR Congo	14588.3	Indonesia	12065.2	1.17067e+07	841913	415644	25178.3	1.29894e+07
Australia	4632.32	Cuba	32818.6	Papua New Guinea	6784.91	1.17249e+07	841913	415644	25178.3	1.30076e+07
Australia	4632.32	Papua New Guinea	16314.2	Australia	12321.4	1.173e+07	841913	415644	25178.3	1.30127e+07
South America	6584.26	Canada	27011.3	Papua New Guinea	6784.91	1.17784e+07	841913	415644	25178.3	1.30611e+07
Mexico	5641.66	Papua New Guinea	16314.2	USA	11387.3	1.17947e+07	841913	415644	25178.3	1.30774e+07
Canada	10582.5	DR Congo	14588.3	Papua New Guinea	6784.91	1.17964e+07	841913	415644	25178.3	1.30791e+07
Africa	5384.42	DR Congo	14588.3	Canada	12261.6	1.18084e+07	841913	415644	25178.3	1.30911e+07
South America	6584.26	Madagascar	27250.4	Papua New Guinea	6784.91	1.18198e+07	841913	415644	25178.3	1.31026e+07
Africa	5384.42	DR Congo	14588.3	Australia	12321.4	1.18394e+07	841913	415644	25178.3	1.31221e+07
Australia	4632.32	Papua New Guinea	16314.2	Africa	12540.7	1.18436e+07	841913	415644	25178.3	1.31264e+07
Mexico	5641.66	DR Congo	14588.3	Indonesia	12065.2	1.18465e+07	841913	415644	25178.3	1.31292e+07
Australia	4632.32	DR Congo	14588.3	Spain	13228.7	1.19007e+07	841913	415644	25178.3	1.31834e+07
Mexico	5641.66	DR Congo	14588.3	Canada	12261.6	1.19482e+07	841913	415644	25178.3	1.32309e+07
Africa	5384.42	DR Congo	14588.3	Africa	12540.7	1.1953e+07	841913	415644	25178.3	1.32357e+07
Mexico	5641.66	DR Congo	14588.3	Australia	12321.4	1.19792e+07	841913	415644	25178.3	1.32619e+07
Africa	5384.42	Papua New Guinea	16314.2	Indonesia	12065.2	1.2006e+07	841913	415644	25178.3	1.32888e+07
South America	6584.26	DR Congo	14588.3	USA	11387.3	1.20076e+07	841913	415644	25178.3	1.32903e+07
Mexico	5641.66	DR Congo	14588.3	Africa	12540.7	1.20928e+07	841913	415644	25178.3	1.33755e+07
Canada	10582.5	Papua New Guinea	16314.2	Papua New Guinea	6784.91	1.20957e+07	841913	415644	25178.3	1.33785e+07
Africa	5384.42	Papua New Guinea	16314.2	Canada	12261.6	1.21078e+07	841913	415644	25178.3	1.33905e+07
Africa	5384.42	Cuba	32818.6	Papua New Guinea	6784.91	1.21336e+07	841913	415644	25178.3	1.34164e+07
Africa	5384.42	Papua New Guinea	16314.2	Australia	12321.4	1.21387e+07	841913	415644	25178.3	1.34215e+07
Mexico	5641.66	Papua New Guinea	16314.2	Indonesia	12065.2	1.21458e+07	841913	415644	25178.3	1.34286e+07
Australia	4632.32	USA	35493.4	Papua New Guinea	6784.91	1.21888e+07	841913	415644	25178.3	1.34716e+07
Australia	4632.32	Papua New Guinea	16314.2	Spain	13228.7	1.22e+07	841913	415644	25178.3	1.34828e+07
Mexico	5641.66	Papua New Guinea	16314.2	Canada	12261.6	1.22476e+07	841913	415644	25178.3	1.35303e+07
Africa	5384.42	Papua New Guinea	16314.2	Africa	12540.7	1.22524e+07	841913	415644	25178.3	1.35351e+07
Mexico	5641.66	Cuba	32818.6	Papua New Guinea	6784.91	1.22734e+07	841913	415644	25178.3	1.35562e+07
Mexico	5641.66	Papua New Guinea	16314.2	Australia	12321.4	1.22785e+07	841913	415644	25178.3	1.35613e+07
USA	8602.99	Australia	23618.7	Papua New Guinea	6784.91	1.2287e+07	841913	415644	25178.3	1.35697e+07
South America	6584.26	Papua New Guinea	16314.2	USA	11387.3	1.2307e+07	841913	415644	25178.3	1.35897e+07
Africa	5384.42	DR Congo	14588.3	Spain	13228.7	1.23094e+07	841913	415644	25178.3	1.35921e+07
South America	6584.26	DR Congo	14588.3	Indonesia	12065.2	1.23587e+07	841913	415644	25178.3	1.36415e+07
Mexico	5641.66	Papua New Guinea	16314.2	Africa	12540.7	1.23922e+07	841913	415644	25178.3	1.36749e+07
Mexico	5641.66	DR Congo	14588.3	Spain	13228.7	1.24492e+07	841913	415644	25178.3	1.37319e+07
South America	6584.26	DR Congo	14588.3	Canada	12261.6	1.24605e+07	841913	415644	25178.3	1.37432e+07
South America	6584.26	DR Congo	14588.3	Australia	12321.4	1.24914e+07	841913	415644	25178.3	1.37742e+07
Australia	4632.32	Australia	23618.7	USA	11387.3	1.25132e+07	841913	415644	25178.3	1.37959e+07
Africa	5384.42	USA	35493.4	Papua New Guinea	6784.91	1.25976e+07	841913	415644	25178.3	1.38803e+07
South America	6584.26	DR Congo	14588.3	Africa	12540.7	1.26051e+07	841913	415644	25178.3	1.38878e+07
Africa	5384.42	Papua New Guinea	16314.2	Spain	13228.7	1.26088e+07	841913	415644	25178.3	1.38915e+07
South America	6584.26	Papua New Guinea	16314.2	Indonesia	12065.2	1.26581e+07	841913	415644	25178.3	1.39409e+07
Europe	9417.97	Australia	23618.7	Papua New Guinea	6784.91	1.27299e+07	841913	415644	25178.3	1.40126e+07
Mexico	5641.66	USA	35493.4	Papua New Guinea	6784.91	1.27374e+07	841913	415644	25178.3	1.40201e+07
Mexico	5641.66	Papua New Guinea	16314.2	Spain	13228.7	1.27486e+07	841913	415644	25178.3	1.40313e+07
South America	6584.26	Papua New Guinea	16314.2	Canada	12261.6	1.27598e+07	841913	415644	25178.3	1.40426e+07
South America	6584.26	Cuba	32818.6	Papua New Guinea	6784.91	1.27857e+07	841913	415644	25178.3	1.40684e+07
South America	6584.26	Papua New Guinea	16314.2	Australia	12321.4	1.27908e+07	841913	415644	25178.3	1.40735e+07
Australia	4632.32	DR Congo	14588.3	Cuba	15037.1	1.28374e+07	841913	415644	25178.3	1.41202e+07
Australia	4632.32	Australia	23618.7	Indonesia	12065.2	1.28643e+07	841913	415644	25178.3	1.41471e+07
USA	8602.99	Canada	27011.3	Papua New Guinea	6784.91	1.28755e+07	841913	415644	25178.3	1.41582e+07
South America	6584.26	Papua New Guinea	16314.2	Africa	12540.7	1.29044e+07	841913	415644	25178.3	1.41872e+07
USA	8602.99	Madagascar	27250.4	Papua New Guinea	6784.91	1.29169e+07	841913	415644	25178.3	1.41997e+07
Africa	5384.42	Australia	23618.7	USA	11387.3	1.29219e+07	841913	415644	25178.3	1.42047e+07
South America	6584.26	DR Congo	14588.3	Spain	13228.7	1.29615e+07	841913	415644	25178.3	1.42442e+07
Australia	4632.32	Australia	23618.7	Canada	12261.6	1.29661e+07	841913	415644	25178.3	1.42488e+07
Australia	4632.32	Australia	23618.7	Australia	12321.4	1.2997e+07	841913	415644	25178.3	1.42798e+07
Mexico	5641.66	Australia	23618.7	USA	11387.3	1.30617e+07	841913	415644	25178.3	1.43445e+07
Australia	4632.32	Canada	27011.3	USA	11387.3	1.31017e+07	841913	415644	25178.3	1.43844e+07
USA	8602.99	DR Congo	14588.3	USA	11387.3	1.31047e+07	841913	415644	25178.3	1.43874e+07
Australia	4632.32	Australia	23618.7	Africa	12540.7	1.31107e+07	841913	415644	25178.3	1.43934e+07
Australia	4632.32	Papua New Guinea	16314.2	Cuba	15037.1	1.31368e+07	841913	415644	25178.3	1.44195e+07
Australia	4632.32	Madagascar	27250.4	USA	11387.3	1.31432e+07	841913	415644	25178.3	1.44259e+07
Africa	5384.42	DR Congo	14588.3	Cuba	15037.1	1.32462e+07	841913	415644	25178.3	1.45289e+07
South America	6584.26	USA	35493.4	Papua New Guinea	6784.91	1.32497e+07	841913	415644	25178.3	1.45324e+07
South America	6584.26	Papua New Guinea	16314.2	Spain	13228.7	1.32608e+07	841913	415644	25178.3	1.45436e+07
Africa	5384.42	Australia	23618.7	Indonesia	12065.2	1.32731e+07	841913	415644	25178.3	1.45558e+07
Europe	9417.97	Canada	27011.3	Papua New Guinea	6784.91	1.33184e+07	841913	415644	25178.3	1.46011e+07
Europe	9417.97	Madagascar	27250.4	Papua New Guinea	6784.91	1.33599e+07	841913	415644	25178.3	1.46426e+07
Canada	10582.5	Australia	23618.7	Papua New Guinea	6784.91	1.33628e+07	841913	415644	25178.3	1.46455e+07
Africa	5384.42	Australia	23618.7	Canada	12261.6	1.33748e+07	841913	415644	25178.3	1.46575e+07
Mexico	5641.66	DR Congo	14588.3	Cuba	15037.1	1.3386e+07	841913	415644	25178.3	1.46687e+07
USA	8602.99	Papua New Guinea	16314.2	USA	11387.3	1.34041e+07	841913	415644	25178.3	1.46868e+07
Africa	5384.42	Australia	23618.7	Australia	12321.4	1.34058e+07	841913	415644	25178.3	1.46885e+07
Mexico	5641.66	Australia	23618.7	Indonesia	12065.2	1.34129e+07	841913	415644	25178.3	1.46956e+07
Australia	4632.32	Canada	27011.3	Indonesia	12065.2	1.34528e+07	841913	415644	25178.3	1.47356e+07
USA	8602.99	DR Congo	14588.3	Indonesia	12065.2	1.34559e+07	841913	415644	25178.3	1.47386e+07
Australia	4632.32	Australia	23618.7	Spain	13228.7	1.34671e+07	841913	415644	25178.3	1.47498e+07
Australia	4632.32	Madagascar	27250.4	Indonesia	12065.2	1.34943e+07	841913	415644	25178.3	1.4777e+07
Africa	5384.42	Canada	27011.3	USA	11387.3	1.35104e+07	841913	415644	25178.3	1.47932e+07
Mexico	5641.66	Australia	23618.7	Canada	12261.6	1.35146e+07	841913	415644	25178.3	1.47973e+07
Africa	5384.42	Australia	23618.7	Africa	12540.7	1.35194e+07	841913	415644	25178.3	1.48021e+07
Africa	5384.42	Papua New Guinea	16314.2	Cuba	15037.1	1.35456e+07	841913	415644	25178.3	1.48283e+07
Mexico	5641.66	Australia	23618.7	Australia	12321.4	1.35456e+07	841913	415644	25178.3	1.48283e+07
Europe	9417.97	DR Congo	14588.3	USA	11387.3	1.35476e+07	841913	415644	25178.3	1.48304e+07
Africa	5384.42	Madagascar	27250.4	USA	11387.3	1.35519e+07	841913	415644	25178.3	1.48346e+07
Australia	4632.32	Canada	27011.3	Canada	12261.6	1.35545e+07	841913	415644	25178.3	1.48373e+07
USA	8602.99	DR Congo	14588.3	Canada	12261.6	1.35576e+07	841913	415644	25178.3	1.48403e+07
South America	6584.26	Australia	23618.7	USA	11387.3	1.3574e+07	841913	415644	25178.3	1.48567e+07
Australia	4632.32	Canada	27011.3	Australia	12321.4	1.35855e+07	841913	415644	25178.3	1.48682e+07
USA	8602.99	DR Congo	14588.3	Australia	12321.4	1.35885e+07	841913	415644	25178.3	1.48713e+07
Australia	4632.32	Madagascar	27250.4	Canada	12261.6	1.3596e+07	841913	415644	25178.3	1.48788e+07
Australia	4632.32	Madagascar	27250.4	Australia	12321.4	1.3627e+07	841913	415644	25178.3	1.49097e+07
Mexico	5641.66	Canada	27011.3	USA	11387.3	1.36502e+07	841913	415644	25178.3	1.4933e+07
Mexico	5641.66	Australia	23618.7	Africa	12540.7	1.36592e+07	841913	415644	25178.3	1.49419e+07
Mexico	5641.66	Papua New Guinea	16314.2	Cuba	15037.1	1.36854e+07	841913	415644	25178.3	1.49681e+07
Mexico	5641.66	Madagascar	27250.4	USA	11387.3	1.36917e+07	841913	415644	25178.3	1.49744e+07
Australia	4632.32	Canada	27011.3	Africa	12540.7	1.36991e+07	841913	415644	25178.3	1.49819e+07
USA	8602.99	DR Congo	14588.3	Africa	12540.7	1.37022e+07	841913	415644	25178.3	1.49849e+07
Australia	4632.32	Madagascar	27250.4	Africa	12540.7	1.37406e+07	841913	415644	25178.3	1.50233e+07
USA	8602.99	Papua New Guinea	16314.2	Indonesia	12065.2	1.37552e+07	841913	415644	25178.3	1.5038e+07
Europe	9417.97	Papua New Guinea	16314.2	USA	11387.3	1.3847e+07	841913	415644	25178.3	1.51297e+07
USA	8602.99	Papua New Guinea	16314.2	Canada	12261.6	1.3857e+07	841913	415644	25178.3	1.51397e+07
Africa	5384.42	Canada	27011.3	Indonesia	12065.2	1.38616e+07	841913	415644	25178.3	1.51443e+07
Africa	5384.42	Australia	23618.7	Spain	13228.7	1.38758e+07	841913	415644	25178.3	1.51585e+07
USA	8602.99	Cuba	32818.6	Papua New Guinea	6784.91	1.38828e+07	841913	415644	25178.3	1.51655e+07
USA	8602.99	Papua New Guinea	16314.2	Australia	12321.4	1.38879e+07	841913	415644	25178.3	1.51707e+07
South America	6584.26	DR Congo	14588.3	Cuba	15037.1	1.38983e+07	841913	415644	25178.3	1.5181e+07
Europe	9417.97	DR Congo	14588.3	Indonesia	12065.2	1.38988e+07	841913	415644	25178.3	1.51815e+07
Africa	5384.42	Madagascar	27250.4	Indonesia	12065.2	1.3903e+07	841913	415644	25178.3	1.51858e+07
South America	6584.26	Australia	23618.7	Indonesia	12065.2	1.39252e+07	841913	415644	25178.3	1.52079e+07
Canada	10582.5	Canada	27011.3	Papua New Guinea	6784.91	1.39512e+07	841913	415644	25178.3	1.5234e+07
Africa	5384.42	Canada	27011.3	Canada	12261.6	1.39633e+07	841913	415644	25178.3	1.5246e+07
Canada	10582.5	Madagascar	27250.4	Papua New Guinea	6784.91	1.39927e+07	841913	415644	25178.3	1.52755e+07
Africa	5384.42	Canada	27011.3	Australia	12321.4	1.39942e+07	841913	415644	25178.3	1.5277e+07
Europe	9417.97	DR Congo	14588.3	Canada	12261.6	1.40005e+07	841913	415644	25178.3	1.52832e+07
Mexico	5641.66	Canada	27011.3	Indonesia	12065.2	1.40014e+07	841913	415644	25178.3	1.52841e+07
USA	8602.99	Papua New Guinea	16314.2	Africa	12540.7	1.40015e+07	841913	415644	25178.3	1.52843e+07
Africa	5384.42	Madagascar	27250.4	Canada	12261.6	1.40048e+07	841913	415644	25178.3	1.52875e+07
Mexico	5641.66	Australia	23618.7	Spain	13228.7	1.40156e+07	841913	415644	25178.3	1.52983e+07
South America	6584.26	Australia	23618.7	Canada	12261.6	1.40269e+07	841913	415644	25178.3	1.53096e+07
Europe	9417.97	DR Congo	14588.3	Australia	12321.4	1.40315e+07	841913	415644	25178.3	1.53142e+07
Africa	5384.42	Madagascar	27250.4	Australia	12321.4	1.40357e+07	841913	415644	25178.3	1.53185e+07
Mexico	5641.66	Madagascar	27250.4	Indonesia	12065.2	1.40428e+07	841913	415644	25178.3	1.53256e+07
Australia	4632.32	Canada	27011.3	Spain	13228.7	1.40555e+07	841913	415644	25178.3	1.53383e+07
South America	6584.26	Australia	23618.7	Australia	12321.4	1.40578e+07	841913	415644	25178.3	1.53406e+07
USA	8602.99	DR Congo	14588.3	Spain	13228.7	1.40586e+07	841913	415644	25178.3	1.53413e+07
Australia	4632.32	Madagascar	27250.4	Spain	13228.7	1.4097e+07	841913	415644	25178.3	1.53798e+07
Mexico	5641.66	Canada	27011.3	Canada	12261.6	1.41031e+07	841913	415644	25178.3	1.53858e+07
Africa	5384.42	Canada	27011.3	Africa	12540.7	1.41079e+07	841913	415644	25178.3	1.53906e+07
Australia	4632.32	Cuba	32818.6	USA	11387.3	1.4109e+07	841913	415644	25178.3	1.53917e+07
Mexico	5641.66	Canada	27011.3	Australia	12321.4	1.4134e+07	841913	415644	25178.3	1.54168e+07
Mexico	5641.66	Madagascar	27250.4	Canada	12261.6	1.41446e+07	841913	415644	25178.3	1.54273e+07
Europe	9417.97	DR Congo	14588.3	Africa	12540.7	1.41451e+07	841913	415644	25178.3	1.54278e+07
Africa	5384.42	Madagascar	27250.4	Africa	12540.7	1.41494e+07	841913	415644	25178.3	1.54321e+07
South America	6584.26	Canada	27011.3	USA	11387.3	1.41625e+07	841913	415644	25178.3	1.54452e+07
South America	6584.26	Australia	23618.7	Africa	12540.7	1.41715e+07	841913	415644	25178.3	1.54542e+07
Mexico	5641.66	Madagascar	27250.4	Australia	12321.4	1.41755e+07	841913	415644	25178.3	1.54583e+07
Canada	10582.5	DR Congo	14588.3	USA	11387.3	1.41805e+07	841913	415644	25178.3	1.54632e+07
South America	6584.26	Papua New Guinea	16314.2	Cuba	15037.1	1.41976e+07	841913	415644	25178.3	1.54804e+07
Europe	9417.97	Papua New Guinea	16314.2	Indonesia	12065.2	1.41981e+07	841913	415644	25178.3	1.54809e+07
South America	6584.26	Madagascar	27250.4	USA	11387.3	1.4204e+07	841913	415644	25178.3	1.54867e+07
Mexico	5641.66	Canada	27011.3	Africa	12540.7	1.42477e+07	841913	415644	25178.3	1.55304e+07
Mexico	5641.66	Madagascar	27250.4	Africa	12540.7	1.42892e+07	841913	415644	25178.3	1.55719e+07
Europe	9417.97	Papua New Guinea	16314.2	Canada	12261.6	1.42999e+07	841913	415644	25178.3	1.55826e+07
Europe	9417.97	Cuba	32818.6	Papua New Guinea	6784.91	1.43257e+07	841913	415644	25178.3	1.56085e+07
Europe	9417.97	Papua New Guinea	16314.2	Australia	12321.4	1.43308e+07	841913	415644	25178.3	1.56136e+07
USA	8602.99	USA	35493.4	Papua New Guinea	6784.91	1.43468e+07	841913	415644	25178.3	1.56295e+07
USA	8602.99	Papua New Guinea	16314.2	Spain	13228.7	1.4358e+07	841913	415644	25178.3	1.56407e+07
Australia	4632.32	Australia	23618.7	Cuba	15037.1	1.44039e+07	841913	415644	25178.3	1.56866e+07
Europe	9417.97	Papua New Guinea	16314.2	Africa	12540.7	1.44445e+07	841913	415644	25178.3	1.57272e+07
Australia	4632.32	Cuba	32818.6	Indonesia	12065.2	1.44602e+07	841913	415644	25178.3	1.57429e+07
Africa	5384.42	Canada	27011.3	Spain	13228.7	1.44643e+07	841913	415644	25178.3	1.5747e+07
Canada	10582.5	Papua New Guinea	16314.2	USA	11387.3	1.44799e+07	841913	415644	25178.3	1.57626e+07
Europe	9417.97	DR Congo	14588.3	Spain	13228.7	1.45015e+07	841913	415644	25178.3	1.57842e+07
Africa	5384.42	Madagascar	27250.4	Spain	13228.7	1.45058e+07	841913	415644	25178.3	1.57885e+07
South America	6584.26	Canada	27011.3	Indonesia	12065.2	1.45136e+07	841913	415644	25178.3	1.57964e+07
Africa	5384.42	Cuba	32818.6	USA	11387.3	1.45178e+07	841913	415644	25178.3	1.58005e+07
South America	6584.26	Australia	23618.7	Spain	13228.7	1.45279e+07	841913	415644	25178.3	1.58106e+07
Canada	10582.5	DR Congo	14588.3	Indonesia	12065.2	1.45316e+07	841913	415644	25178.3	1.58144e+07
South America	6584.26	Madagascar	27250.4	Indonesia	12065.2	1.45551e+07	841913	415644	25178.3	1.58378e+07
Australia	4632.32	Cuba	32818.6	Canada	12261.6	1.45619e+07	841913	415644	25178.3	1.58446e+07
Australia	4632.32	USA	35493.4	USA	11387.3	1.4573e+07	841913	415644	25178.3	1.58557e+07
Australia	4632.32	Cuba	32818.6	Australia	12321.4	1.45928e+07	841913	415644	25178.3	1.58756e+07
Mexico	5641.66	Canada	27011.3	Spain	13228.7	1.46041e+07	841913	415644	25178.3	1.58868e+07
South America	6584.26	Canada	27011.3	Canada	12261.6	1.46154e+07	841913	415644	25178.3	1.58981e+07
Canada	10582.5	DR Congo	14588.3	Canada	12261.6	1.46334e+07	841913	415644	25178.3	1.59161e+07
Mexico	5641.66	Madagascar	27250.4	Spain	13228.7	1.46456e+07	841913	415644	25178.3	1.59283e+07
South America	6584.26	Canada	27011.3	Australia	12321.4	1.46463e+07	841913	415644	25178.3	1.59291e+07
South America	6584.26	Madagascar	27250.4	Canada	12261.6	1.46568e+07	841913	415644	25178.3	1.59396e+07
Mexico	5641.66	Cuba	32818.6	USA	11387.3	1.46576e+07	841913	415644	25178.3	1.59403e+07
Canada	10582.5	DR Congo	14588.3	Australia	12321.4	1.46643e+07	841913	415644	25178.3	1.59471e+07
USA	8602.99	Australia	23618.7	USA	11387.3	1.46711e+07	841913	415644	25178.3	1.59539e+07
South America	6584.26	Madagascar	27250.4	Australia	12321.4	1.46878e+07	841913	415644	25178.3	1.59705e+07
Australia	4632.32	Cuba	32818.6	Africa	12540.7	1.47065e+07	841913	415644	25178.3	1.59892e+07
South America	6584.26	Canada	27011.3	Africa	12540.7	1.47599e+07	841913	415644	25178.3	1.60427e+07
Canada	10582.5	DR Congo	14588.3	Africa	12540.7	1.47779e+07	841913	415644	25178.3	1.60607e+07
Europe	9417.97	USA	35493.4	Papua New Guinea	6784.91	1.47897e+07	841913	415644	25178.3	1.60724e+07
Europe	9417.97	Papua New Guinea	16314.2	Spain	13228.7	1.48009e+07	841913	415644	25178.3	1.60836e+07
South America	6584.26	Madagascar	27250.4	Africa	12540.7	1.48014e+07	841913	415644	25178.3	1.60842e+07
Africa	5384.42	Australia	23618.7	Cuba	15037.1	1.48126e+07	841913	415644	25178.3	1.60953e+07
Canada	10582.5	Papua New Guinea	16314.2	Indonesia	12065.2	1.4831e+07	841913	415644	25178.3	1.61137e+07
Africa	5384.42	Cuba	32818.6	Indonesia	12065.2	1.48689e+07	841913	415644	25178.3	1.61516e+07
Australia	4632.32	USA	35493.4	Indonesia	12065.2	1.49241e+07	841913	415644	25178.3	1.62069e+07
Canada	10582.5	Papua New Guinea	16314.2	Canada	12261.6	1.49327e+07	841913	415644	25178.3	1.62155e+07
Mexico	5641.66	Australia	23618.7	Cuba	15037.1	1.49524e+07	841913	415644	25178.3	1.62351e+07
Canada	10582.5	Cuba	32818.6	Papua New Guinea	6784.91	1.49586e+07	841913	415644	25178.3	1.62413e+07
Canada	10582.5	Papua New Guinea	16314.2	Australia	12321.4	1.49637e+07	841913	415644	25178.3	1.62464e+07
Africa	5384.42	Cuba	32818.6	Canada	12261.6	1.49706e+07	841913	415644	25178.3	1.62534e+07
Africa	5384.42	USA	35493.4	USA	11387.3	1.49817e+07	841913	415644	25178.3	1.62644e+07
Australia	4632.32	Canada	27011.3	Cuba	15037.1	1.49923e+07	841913	415644	25178.3	1.62751e+07
USA	8602.99	DR Congo	14588.3	Cuba	15037.1	1.49954e+07	841913	415644	25178.3	1.62781e+07
Africa	5384.42	Cuba	32818.6	Australia	12321.4	1.50016e+07	841913	415644	25178.3	1.62843e+07
Mexico	5641.66	Cuba	32818.6	Indonesia	12065.2	1.50087e+07	841913	415644	25178.3	1.62914e+07
USA	8602.99	Australia	23618.7	Indonesia	12065.2	1.50223e+07	841913	415644	25178.3	1.6305e+07
Australia	4632.32	USA	35493.4	Canada	12261.6	1.50258e+07	841913	415644	25178.3	1.63086e+07
Australia	4632.32	Madagascar	27250.4	Cuba	15037.1	1.50338e+07	841913	415644	25178.3	1.63165e+07
Australia	4632.32	USA	35493.4	Australia	12321.4	1.50568e+07	841913	415644	25178.3	1.63395e+07
Australia	4632.32	Cuba	32818.6	Spain	13228.7	1.50629e+07	841913	415644	25178.3	1.63456e+07
Canada	10582.5	Papua New Guinea	16314.2	Africa	12540.7	1.50773e+07	841913	415644	25178.3	1.63601e+07
Mexico	5641.66	Cuba	32818.6	Canada	12261.6	1.51104e+07	841913	415644	25178.3	1.63932e+07
Europe	9417.97	Australia	23618.7	USA	11387.3	1.5114e+07	841913	415644	25178.3	1.63968e+07
Africa	5384.42	Cuba	32818.6	Africa	12540.7	1.51152e+07	841913	415644	25178.3	1.63979e+07
South America	6584.26	Canada	27011.3	Spain	13228.7	1.51164e+07	841913	415644	25178.3	1.63991e+07
Mexico	5641.66	USA	35493.4	USA	11387.3	1.51215e+07	841913	415644	25178.3	1.64042e+07
USA	8602.99	Australia	23618.7	Canada	12261.6	1.5124e+07	841913	415644	25178.3	1.64067e+07
Canada	10582.5	DR Congo	14588.3	Spain	13228.7	1.51344e+07	841913	415644	25178.3	1.64171e+07
Mexico	5641.66	Cuba	32818.6	Australia	12321.4	1.51414e+07	841913	415644	25178.3	1.64241e+07
USA	8602.99	Australia	23618.7	Australia	12321.4	1.5155e+07	841913	415644	25178.3	1.64377e+07
South America	6584.26	Madagascar	27250.4	Spain	13228.7	1.51578e+07	841913	415644	25178.3	1.64406e+07
South America	6584.26	Cuba	32818.6	USA	11387.3	1.51698e+07	841913	415644	25178.3	1.64526e+07
Australia	4632.32	USA	35493.4	Africa	12540.7	1.51704e+07	841913	415644	25178.3	1.64532e+07
Mexico	5641.66	Cuba	32818.6	Africa	12540.7	1.5255e+07	841913	415644	25178.3	1.65377e+07
USA	8602.99	Canada	27011.3	USA	11387.3	1.52596e+07	841913	415644	25178.3	1.65423e+07
USA	8602.99	Australia	23618.7	Africa	12540.7	1.52686e+07	841913	415644	25178.3	1.65513e+07
USA	8602.99	Papua New Guinea	16314.2	Cuba	15037.1	1.52947e+07	841913	415644	25178.3	1.65775e+07
USA	8602.99	Madagascar	27250.4	USA	11387.3	1.53011e+07	841913	415644	25178.3	1.65838e+07
Africa	5384.42	USA	35493.4	Indonesia	12065.2	1.53329e+07	841913	415644	25178.3	1.66156e+07
Africa	5384.42	Canada	27011.3	Cuba	15037.1	1.54011e+07	841913	415644	25178.3	1.66838e+07
Canada	10582.5	USA	35493.4	Papua New Guinea	6784.91	1.54225e+07	841913	415644	25178.3	1.67053e+07
Canada	10582.5	Papua New Guinea	16314.2	Spain	13228.7	1.54337e+07	841913	415644	25178.3	1.67165e+07
Africa	5384.42	USA	35493.4	Canada	12261.6	1.54346e+07	841913	415644	25178.3	1.67173e+07
Europe	9417.97	DR Congo	14588.3	Cuba	15037.1	1.54383e+07	841913	415644	25178.3	1.6721e+07
Africa	5384.42	Madagascar	27250.4	Cuba	15037.1	1.54425e+07	841913	415644	25178.3	1.67253e+07
South America	6584.26	Australia	23618.7	Cuba	15037.1	1.54647e+07	841913	415644	25178.3	1.67474e+07
Europe	9417.97	Australia	23618.7	Indonesia	12065.2	1.54652e+07	841913	415644	25178.3	1.67479e+07
Africa	5384.42	USA	35493.4	Australia	12321.4	1.54655e+07	841913	415644	25178.3	1.67483e+07
Africa	5384.42	Cuba	32818.6	Spain	13228.7	1.54716e+07	841913	415644	25178.3	1.67544e+07
Mexico	5641.66	USA	35493.4	Indonesia	12065.2	1.54727e+07	841913	415644	25178.3	1.67554e+07
South America	6584.26	Cuba	32818.6	Indonesia	12065.2	1.5521e+07	841913	415644	25178.3	1.68037e+07
Australia	4632.32	USA	35493.4	Spain	13228.7	1.55268e+07	841913	415644	25178.3	1.68096e+07
Mexico	5641.66	Canada	27011.3	Cuba	15037.1	1.55409e+07	841913	415644	25178.3	1.68236e+07
Europe	9417.97	Australia	23618.7	Canada	12261.6	1.55669e+07	841913	415644	25178.3	1.68496e+07
Mexico	5641.66	USA	35493.4	Canada	12261.6	1.55744e+07	841913	415644	25178.3	1.68571e+07
Africa	5384.42	USA	35493.4	Africa	12540.7	1.55792e+07	841913	415644	25178.3	1.68619e+07
Mexico	5641.66	Madagascar	27250.4	Cuba	15037.1	1.55823e+07	841913	415644	25178.3	1.68651e+07
Europe	9417.97	Australia	23618.7	Australia	12321.4	1.55979e+07	841913	415644	25178.3	1.68806e+07
Mexico	5641.66	USA	35493.4	Australia	12321.4	1.56053e+07	841913	415644	25178.3	1.68881e+07
USA	8602.99	Canada	27011.3	Indonesia	12065.2	1.56107e+07	841913	415644	25178.3	1.68935e+07
Mexico	5641.66	Cuba	32818.6	Spain	13228.7	1.56114e+07	841913	415644	25178.3	1.68942e+07
South America	6584.26	Cuba	32818.6	Canada	12261.6	1.56227e+07	841913	415644	25178.3	1.69054e+07
USA	8602.99	Australia	23618.7	Spain	13228.7	1.5625e+07	841913	415644	25178.3	1.69077e+07
South America	6584.26	USA	35493.4	USA	11387.3	1.56338e+07	841913	415644	25178.3	1.69165e+07
USA	8602.99	Madagascar	27250.4	Indonesia	12065.2	1.56522e+07	841913	415644	25178.3	1.6935e+07
South America	6584.26	Cuba	32818.6	Australia	12321.4	1.56537e+07	841913	415644	25178.3	1.69364e+07
Europe	9417.97	Canada	27011.3	USA	11387.3	1.57025e+07	841913	415644	25178.3	1.69852e+07
Europe	9417.97	Australia	23618.7	Africa	12540.7	1.57115e+07	841913	415644	25178.3	1.69942e+07
USA	8602.99	Canada	27011.3	Canada	12261.6	1.57125e+07	841913	415644	25178.3	1.69952e+07
Mexico	5641.66	USA	35493.4	Africa	12540.7	1.5719e+07	841913	415644	25178.3	1.70017e+07
Europe	9417.97	Papua New Guinea	16314.2	Cuba	15037.1	1.57376e+07	841913	415644	25178.3	1.70204e+07
USA	8602.99	Canada	27011.3	Australia	12321.4	1.57434e+07	841913	415644	25178.3	1.70262e+07
Europe	9417.97	Madagascar	27250.4	USA	11387.3	1.5744e+07	841913	415644	25178.3	1.70267e+07
Canada	10582.5	Australia	23618.7	USA	11387.3	1.57469e+07	841913	415644	25178.3	1.70296e+07
USA	8602.99	Madagascar	27250.4	Canada	12261.6	1.57539e+07	841913	415644	25178.3	1.70367e+07
South America	6584.26	Cuba	32818.6	Africa	12540.7	1.57673e+07	841913	415644	25178.3	1.705e+07
USA	8602.99	Madagascar	27250.4	Australia	12321.4	1.57849e+07	841913	415644	25178.3	1.70676e+07
USA	8602.99	Canada	27011.3	Africa	12540.7	1.58571e+07	841913	415644	25178.3	1.71398e+07
USA	8602.99	Madagascar	27250.4	Africa	12540.7	1.58985e+07	841913	415644	25178.3	1.71813e+07
Africa	5384.42	USA	35493.4	Spain	13228.7	1.59356e+07	841913	415644	25178.3	1.72183e+07
South America	6584.26	USA	35493.4	Indonesia	12065.2	1.59849e+07	841913	415644	25178.3	1.72677e+07
Australia	4632.32	Cuba	32818.6	Cuba	15037.1	1.59997e+07	841913	415644	25178.3	1.72824e+07
South America	6584.26	Canada	27011.3	Cuba	15037.1	1.60531e+07	841913	415644	25178.3	1.73359e+07
Europe	9417.97	Canada	27011.3	Indonesia	12065.2	1.60536e+07	841913	415644	25178.3	1.73364e+07
Europe	9417.97	Australia	23618.7	Spain	13228.7	1.60679e+07	841913	415644	25178.3	1.73506e+07
Canada	10582.5	DR Congo	14588.3	Cuba	15037.1	1.60711e+07	841913	415644	25178.3	1.73539e+07
Mexico	5641.66	USA	35493.4	Spain	13228.7	1.60754e+07	841913	415644	25178.3	1.73581e+07
South America	6584.26	USA	35493.4	Canada	12261.6	1.60867e+07	841913	415644	25178.3	1.73694e+07
South America	6584.26	Madagascar	27250.4	Cuba	15037.1	1.60946e+07	841913	415644	25178.3	1.73774e+07
Europe	9417.97	Madagascar	27250.4	Indonesia	12065.2	1.60951e+07	841913	415644	25178.3	1.73779e+07
Canada	10582.5	Australia	23618.7	Indonesia	12065.2	1.6098e+07	841913	415644	25178.3	1.73808e+07
South America	6584.26	USA	35493.4	Australia	12321.4	1.61176e+07	841913	415644	25178.3	1.74004e+07
South America	6584.26	Cuba	32818.6	Spain	13228.7	1.61237e+07	841913	415644	25178.3	1.74064e+07
Europe	9417.97	Canada	27011.3	Canada	12261.6	1.61554e+07	841913	415644	25178.3	1.74381e+07
Europe	9417.97	Canada	27011.3	Australia	12321.4	1.61863e+07	841913	415644	25178.3	1.74691e+07
Europe	9417.97	Madagascar	27250.4	Canada	12261.6	1.61969e+07	841913	415644	25178.3	1.74796e+07
Canada	10582.5	Australia	23618.7	Canada	12261.6	1.61998e+07	841913	415644	25178.3	1.74825e+07
USA	8602.99	Canada	27011.3	Spain	13228.7	1.62135e+07	841913	415644	25178.3	1.74962e+07
Europe	9417.97	Madagascar	27250.4	Australia	12321.4	1.62278e+07	841913	415644	25178.3	1.75106e+07
Canada	10582.5	Australia	23618.7	Australia	12321.4	1.62307e+07	841913	415644	25178.3	1.75135e+07
South America	6584.26	USA	35493.4	Africa	12540.7	1.62312e+07	841913	415644	25178.3	1.7514e+07
USA	8602.99	Madagascar	27250.4	Spain	13228.7	1.62549e+07	841913	415644	25178.3	1.75377e+07
USA	8602.99	Cuba	32818.6	USA	11387.3	1.62669e+07	841913	415644	25178.3	1.75497e+07
Europe	9417.97	Canada	27011.3	Africa	12540.7	1.63e+07	841913	415644	25178.3	1.75827e+07
Canada	10582.5	Canada	27011.3	USA	11387.3	1.63354e+07	841913	415644	25178.3	1.76181e+07
Europe	9417.97	Madagascar	27250.4	Africa	12540.7	1.63414e+07	841913	415644	25178.3	1.76242e+07
Canada	10582.5	Australia	23618.7	Africa	12540.7	1.63444e+07	841913	415644	25178.3	1.76271e+07
Canada	10582.5	Papua New Guinea	16314.2	Cuba	15037.1	1.63705e+07	841913	415644	25178.3	1.76532e+07
Canada	10582.5	Madagascar	27250.4	USA	11387.3	1.63769e+07	841913	415644	25178.3	1.76596e+07
Africa	5384.42	Cuba	32818.6	Cuba	15037.1	1.64084e+07	841913	415644	25178.3	1.76911e+07
Australia	4632.32	USA	35493.4	Cuba	15037.1	1.64636e+07	841913	415644	25178.3	1.77464e+07
Mexico	5641.66	Cuba	32818.6	Cuba	15037.1	1.65482e+07	841913	415644	25178.3	1.78309e+07
USA	8602.99	Australia	23618.7	Cuba	15037.1	1.65618e+07	841913	415644	25178.3	1.78445e+07
South America	6584.26	USA	35493.4	Spain	13228.7	1.65877e+07	841913	415644	25178.3	1.78704e+07
USA	8602.99	Cuba	32818.6	Indonesia	12065.2	1.66181e+07	841913	415644	25178.3	1.79008e+07
Europe	9417.97	Canada	27011.3	Spain	13228.7	1.66564e+07	841913	415644	25178.3	1.79391e+07
Canada	10582.5	Canada	27011.3	Indonesia	12065.2	1.66865e+07	841913	415644	25178.3	1.79693e+07
Europe	9417.97	Madagascar	27250.4	Spain	13228.7	1.66979e+07	841913	415644	25178.3	1.79806e+07
Canada	10582.5	Australia	23618.7	Spain	13228.7	1.67008e+07	841913	415644	25178.3	1.79835e+07
Europe	9417.97	Cuba	32818.6	USA	11387.3	1.67098e+07	841913	415644	25178.3	1.79926e+07
USA	8602.99	Cuba	32818.6	Canada	12261.6	1.67198e+07	841913	415644	25178.3	1.80025e+07
Canada	10582.5	Madagascar	27250.4	Indonesia	12065.2	1.6728e+07	841913	415644	25178.3	1.80107e+07
USA	8602.99	USA	35493.4	USA	11387.3	1.67309e+07	841913	415644	25178.3	1.80136e+07
USA	8602.99	Cuba	32818.6	Australia	12321.4	1.67508e+07	841913	415644	25178.3	1.80335e+07
Canada	10582.5	Canada	27011.3	Canada	12261.6	1.67882e+07	841913	415644	25178.3	1.8071e+07
Canada	10582.5	Canada	27011.3	Australia	12321.4	1.68192e+07	841913	415644	25178.3	1.81019e+07
Canada	10582.5	Madagascar	27250.4	Canada	12261.6	1.68297e+07	841913	415644	25178.3	1.81125e+07
Canada	10582.5	Madagascar	27250.4	Australia	12321.4	1.68607e+07	841913	415644	25178.3	1.81434e+07
USA	8602.99	Cuba	32818.6	Africa	12540.7	1.68644e+07	841913	415644	25178.3	1.81471e+07
Africa	5384.42	USA	35493.4	Cuba	15037.1	1.68724e+07	841913	415644	25178.3	1.81551e+07
Canada	10582.5	Canada	27011.3	Africa	12540.7	1.69328e+07	841913	415644	25178.3	1.82156e+07
Canada	10582.5	Madagascar	27250.4	Africa	12540.7	1.69743e+07	841913	415644	25178.3	1.8257e+07
Europe	9417.97	Australia	23618.7	Cuba	15037.1	1.70047e+07	841913	415644	25178.3	1.82874e+07
Mexico	5641.66	USA	35493.4	Cuba	15037.1	1.70122e+07	841913	415644	25178.3	1.82949e+07
South America	6584.26	Cuba	32818.6	Cuba	15037.1	1.70605e+07	841913	415644	25178.3	1.83432e+07
Europe	9417.97	Cuba	32818.6	Indonesia	12065.2	1.7061e+07	841913	415644	25178.3	1.83437e+07
USA	8602.99	USA	35493.4	Indonesia	12065.2	1.7082e+07	841913	415644	25178.3	1.83648e+07
USA	8602.99	Canada	27011.3	Cuba	15037.1	1.71502e+07	841913	415644	25178.3	1.8433e+07
Europe	9417.97	Cuba	32818.6	Canada	12261.6	1.71627e+07	841913	415644	25178.3	1.84455e+07
Europe	9417.97	USA	35493.4	USA	11387.3	1.71738e+07	841913	415644	25178.3	1.84565e+07
USA	8602.99	USA	35493.4	Canada	12261.6	1.71838e+07	841913	415644	25178.3	1.84665e+07
USA	8602.99	Madagascar	27250.4	Cuba	15037.1	1.71917e+07	841913	415644	25178.3	1.84745e+07
Europe	9417.97	Cuba	32818.6	Australia	12321.4	1.71937e+07	841913	415644	25178.3	1.84764e+07
USA	8602.99	USA	35493.4	Australia	12321.4	1.72147e+07	841913	415644	25178.3	1.84975e+07
USA	8602.99	Cuba	32818.6	Spain	13228.7	1.72208e+07	841913	415644	25178.3	1.85035e+07
Canada	10582.5	Canada	27011.3	Spain	13228.7	1.72892e+07	841913	415644	25178.3	1.8572e+07
Europe	9417.97	Cuba	32818.6	Africa	12540.7	1.73073e+07	841913	415644	25178.3	1.859e+07
USA	8602.99	USA	35493.4	Africa	12540.7	1.73283e+07	841913	415644	25178.3	1.86111e+07
Canada	10582.5	Madagascar	27250.4	Spain	13228.7	1.73307e+07	841913	415644	25178.3	1.86135e+07
Canada	10582.5	Cuba	32818.6	USA	11387.3	1.73427e+07	841913	415644	25178.3	1.86254e+07
South America	6584.26	USA	35493.4	Cuba	15037.1	1.75244e+07	841913	415644	25178.3	1.88072e+07
Europe	9417.97	USA	35493.4	Indonesia	12065.2	1.75249e+07	841913	415644	25178.3	1.88077e+07
Europe	9417.97	Canada	27011.3	Cuba	15037.1	1.75932e+07	841913	415644	25178.3	1.88759e+07
Europe	9417.97	USA	35493.4	Canada	12261.6	1.76267e+07	841913	415644	25178.3	1.89094e+07
Europe	9417.97	Madagascar	27250.4	Cuba	15037.1	1.76346e+07	841913	415644	25178.3	1.89174e+07
Canada	10582.5	Australia	23618.7	Cuba	15037.1	1.76375e+07	841913	415644	25178.3	1.89203e+07
Europe	9417.97	USA	35493.4	Australia	12321.4	1.76576e+07	841913	415644	25178.3	1.89404e+07
Europe	9417.97	Cuba	32818.6	Spain	13228.7	1.76637e+07	841913	415644	25178.3	1.89465e+07
USA	8602.99	USA	35493.4	Spain	13228.7	1.76848e+07	841913	415644	25178.3	1.89675e+07
Canada	10582.5	Cuba	32818.6	Indonesia	12065.2	1.76939e+07	841913	415644	25178.3	1.89766e+07
Europe	9417.97	USA	35493.4	Africa	12540.7	1.77713e+07	841913	415644	25178.3	1.9054e+07
Canada	10582.5	Cuba	32818.6	Canada	12261.6	1.77956e+07	841913	415644	25178.3	1.90783e+07
Canada	10582.5	USA	35493.4	USA	11387.3	1.78067e+07	841913	415644	25178.3	1.90894e+07
Canada	10582.5	Cuba	32818.6	Australia	12321.4	1.78265e+07	841913	415644	25178.3	1.91093e+07
Canada	10582.5	Cuba	32818.6	Africa	12540.7	1.79402e+07	841913	415644	25178.3	1.92229e+07
Europe	9417.97	USA	35493.4	Spain	13228.7	1.81277e+07	841913	415644	25178.3	1.94104e+07
USA	8602.99	Cuba	32818.6	Cuba	15037.1	1.81576e+07	841913	415644	25178.3	1.94403e+07
Canada	10582.5	USA	35493.4	Indonesia	12065.2	1.81578e+07	841913	415644	25178.3	1.94405e+07
Canada	10582.5	Canada	27011.3	Cuba	15037.1	1.8226e+07	841913	415644	25178.3	1.95088e+07
Canada	10582.5	USA	35493.4	Canada	12261.6	1.82595e+07	841913	415644	25178.3	1.95423e+07
Canada	10582.5	Madagascar	27250.4	Cuba	15037.1	1.82675e+07	841913	415644	25178.3	1.95502e+07
Canada	10582.5	USA	35493.4	Australia	12321.4	1.82905e+07	841913	415644	25178.3	1.95732e+07
Canada	10582.5	Cuba	32818.6	Spain	13228.7	1.82966e+07	841913	415644	25178.3	1.95793e+07
Canada	10582.5	USA	35493.4	Africa	12540.7	1.84041e+07	841913	415644	25178.3	1.96869e+07
Europe	9417.97	Cuba	32818.6	Cuba	15037.1	1.86005e+07	841913	415644	25178.3	1.98832e+07
USA	8602.99	USA	35493.4	Cuba	15037.1	1.86215e+07	841913	415644	25178.3	1.99043e+07
Canada	10582.5	USA	35493.4	Spain	13228.7	1.87605e+07	841913	415644	25178.3	2.00433e+07
Europe	9417.97	USA	35493.4	Cuba	15037.1	1.90645e+07	841913	415644	25178.3	2.03472e+07
Canada	10582.5	Cuba	32818.6	Cuba	15037.1	1.92334e+07	841913	415644	25178.3	2.05161e+07
Canada	10582.5	USA	35493.4	Cuba	15037.1	1.96973e+07	841913	415644	25178.3	2.09801e+07

## Sheet: Fig. 4 & 5 - NMC 532
Lithium_Region	Lithium_Cost_USD_per_t	Cobalt_Region	Cobalt_Cost_USD_per_t	Nickel_Region	Nickel_Cost_USD_per_t	Total_Cost_USD_per_GWh_CAM_1	Manganese_costs	NaOH_costs	NH4OH_costs	Total_Cost_USD_per_GWh_CAM_2
Australia	4632.32	DR Congo	14588.3	Papua New Guinea	6784.91	8.34296e+06	1.24699e+06	424035	25686.5	1.00397e+07
Australia	4632.32	Papua New Guinea	16314.2	Papua New Guinea	6784.91	8.66025e+06	1.24699e+06	424035	25686.5	1.0357e+07
Africa	5384.42	DR Congo	14588.3	Papua New Guinea	6784.91	8.76105e+06	1.24699e+06	424035	25686.5	1.04578e+07
Mexico	5641.66	DR Congo	14588.3	Papua New Guinea	6784.91	8.90405e+06	1.24699e+06	424035	25686.5	1.06008e+07
Africa	5384.42	Papua New Guinea	16314.2	Papua New Guinea	6784.91	9.07834e+06	1.24699e+06	424035	25686.5	1.0775e+07
Mexico	5641.66	Papua New Guinea	16314.2	Papua New Guinea	6784.91	9.22134e+06	1.24699e+06	424035	25686.5	1.0918e+07
South America	6584.26	DR Congo	14588.3	Papua New Guinea	6784.91	9.42803e+06	1.24699e+06	424035	25686.5	1.11247e+07
South America	6584.26	Papua New Guinea	16314.2	Papua New Guinea	6784.91	9.74532e+06	1.24699e+06	424035	25686.5	1.1442e+07
Australia	4632.32	Australia	23618.7	Papua New Guinea	6784.91	1.00031e+07	1.24699e+06	424035	25686.5	1.16998e+07
Africa	5384.42	Australia	23618.7	Papua New Guinea	6784.91	1.04212e+07	1.24699e+06	424035	25686.5	1.21179e+07
Australia	4632.32	DR Congo	14588.3	USA	11387.3	1.04363e+07	1.24699e+06	424035	25686.5	1.2133e+07
USA	8602.99	DR Congo	14588.3	Papua New Guinea	6784.91	1.05502e+07	1.24699e+06	424035	25686.5	1.22469e+07
Mexico	5641.66	Australia	23618.7	Papua New Guinea	6784.91	1.05642e+07	1.24699e+06	424035	25686.5	1.22609e+07
Australia	4632.32	Canada	27011.3	Papua New Guinea	6784.91	1.06268e+07	1.24699e+06	424035	25686.5	1.23235e+07
Australia	4632.32	Madagascar	27250.4	Papua New Guinea	6784.91	1.06708e+07	1.24699e+06	424035	25686.5	1.23675e+07
Australia	4632.32	DR Congo	14588.3	Indonesia	12065.2	1.07446e+07	1.24699e+06	424035	25686.5	1.24413e+07
Australia	4632.32	Papua New Guinea	16314.2	USA	11387.3	1.07536e+07	1.24699e+06	424035	25686.5	1.24503e+07
Australia	4632.32	DR Congo	14588.3	Canada	12261.6	1.08339e+07	1.24699e+06	424035	25686.5	1.25306e+07
Africa	5384.42	DR Congo	14588.3	USA	11387.3	1.08544e+07	1.24699e+06	424035	25686.5	1.25511e+07
Australia	4632.32	DR Congo	14588.3	Australia	12321.4	1.08611e+07	1.24699e+06	424035	25686.5	1.25578e+07
USA	8602.99	Papua New Guinea	16314.2	Papua New Guinea	6784.91	1.08675e+07	1.24699e+06	424035	25686.5	1.25642e+07
Australia	4632.32	DR Congo	14588.3	Africa	12540.7	1.09609e+07	1.24699e+06	424035	25686.5	1.26576e+07
Mexico	5641.66	DR Congo	14588.3	USA	11387.3	1.09974e+07	1.24699e+06	424035	25686.5	1.26941e+07
Europe	9417.97	DR Congo	14588.3	Papua New Guinea	6784.91	1.10033e+07	1.24699e+06	424035	25686.5	1.27e+07
Africa	5384.42	Canada	27011.3	Papua New Guinea	6784.91	1.10449e+07	1.24699e+06	424035	25686.5	1.27416e+07
Australia	4632.32	Papua New Guinea	16314.2	Indonesia	12065.2	1.10619e+07	1.24699e+06	424035	25686.5	1.27586e+07
South America	6584.26	Australia	23618.7	Papua New Guinea	6784.91	1.10882e+07	1.24699e+06	424035	25686.5	1.27849e+07
Africa	5384.42	Madagascar	27250.4	Papua New Guinea	6784.91	1.10889e+07	1.24699e+06	424035	25686.5	1.27856e+07
Australia	4632.32	Papua New Guinea	16314.2	Canada	12261.6	1.11512e+07	1.24699e+06	424035	25686.5	1.28479e+07
Africa	5384.42	DR Congo	14588.3	Indonesia	12065.2	1.11627e+07	1.24699e+06	424035	25686.5	1.28594e+07
Africa	5384.42	Papua New Guinea	16314.2	USA	11387.3	1.11717e+07	1.24699e+06	424035	25686.5	1.28684e+07
Australia	4632.32	Papua New Guinea	16314.2	Australia	12321.4	1.11784e+07	1.24699e+06	424035	25686.5	1.28751e+07
Mexico	5641.66	Canada	27011.3	Papua New Guinea	6784.91	1.11879e+07	1.24699e+06	424035	25686.5	1.28846e+07
Mexico	5641.66	Madagascar	27250.4	Papua New Guinea	6784.91	1.12319e+07	1.24699e+06	424035	25686.5	1.29286e+07
Africa	5384.42	DR Congo	14588.3	Canada	12261.6	1.1252e+07	1.24699e+06	424035	25686.5	1.29487e+07
Australia	4632.32	DR Congo	14588.3	Spain	13228.7	1.12738e+07	1.24699e+06	424035	25686.5	1.29705e+07
Australia	4632.32	Papua New Guinea	16314.2	Africa	12540.7	1.12782e+07	1.24699e+06	424035	25686.5	1.29749e+07
Africa	5384.42	DR Congo	14588.3	Australia	12321.4	1.12792e+07	1.24699e+06	424035	25686.5	1.29759e+07
Mexico	5641.66	DR Congo	14588.3	Indonesia	12065.2	1.13057e+07	1.24699e+06	424035	25686.5	1.30024e+07
Mexico	5641.66	Papua New Guinea	16314.2	USA	11387.3	1.13147e+07	1.24699e+06	424035	25686.5	1.30114e+07
Europe	9417.97	Papua New Guinea	16314.2	Papua New Guinea	6784.91	1.13206e+07	1.24699e+06	424035	25686.5	1.30173e+07
Africa	5384.42	DR Congo	14588.3	Africa	12540.7	1.1379e+07	1.24699e+06	424035	25686.5	1.30757e+07
Mexico	5641.66	DR Congo	14588.3	Canada	12261.6	1.1395e+07	1.24699e+06	424035	25686.5	1.30917e+07
Mexico	5641.66	DR Congo	14588.3	Australia	12321.4	1.14222e+07	1.24699e+06	424035	25686.5	1.31189e+07
Africa	5384.42	Papua New Guinea	16314.2	Indonesia	12065.2	1.148e+07	1.24699e+06	424035	25686.5	1.31767e+07
South America	6584.26	DR Congo	14588.3	USA	11387.3	1.15214e+07	1.24699e+06	424035	25686.5	1.32181e+07
Mexico	5641.66	DR Congo	14588.3	Africa	12540.7	1.1522e+07	1.24699e+06	424035	25686.5	1.32187e+07
Africa	5384.42	Papua New Guinea	16314.2	Canada	12261.6	1.15693e+07	1.24699e+06	424035	25686.5	1.3266e+07
Australia	4632.32	Papua New Guinea	16314.2	Spain	13228.7	1.15911e+07	1.24699e+06	424035	25686.5	1.32878e+07
Africa	5384.42	Papua New Guinea	16314.2	Australia	12321.4	1.15965e+07	1.24699e+06	424035	25686.5	1.32932e+07
Mexico	5641.66	Papua New Guinea	16314.2	Indonesia	12065.2	1.1623e+07	1.24699e+06	424035	25686.5	1.33197e+07
Canada	10582.5	DR Congo	14588.3	Papua New Guinea	6784.91	1.16506e+07	1.24699e+06	424035	25686.5	1.33473e+07
Africa	5384.42	DR Congo	14588.3	Spain	13228.7	1.16919e+07	1.24699e+06	424035	25686.5	1.33886e+07
Australia	4632.32	Cuba	32818.6	Papua New Guinea	6784.91	1.16944e+07	1.24699e+06	424035	25686.5	1.33911e+07
Africa	5384.42	Papua New Guinea	16314.2	Africa	12540.7	1.16963e+07	1.24699e+06	424035	25686.5	1.3393e+07
South America	6584.26	Canada	27011.3	Papua New Guinea	6784.91	1.17119e+07	1.24699e+06	424035	25686.5	1.34086e+07
Mexico	5641.66	Papua New Guinea	16314.2	Canada	12261.6	1.17123e+07	1.24699e+06	424035	25686.5	1.3409e+07
Mexico	5641.66	Papua New Guinea	16314.2	Australia	12321.4	1.17395e+07	1.24699e+06	424035	25686.5	1.34362e+07
South America	6584.26	Madagascar	27250.4	Papua New Guinea	6784.91	1.17558e+07	1.24699e+06	424035	25686.5	1.34525e+07
South America	6584.26	DR Congo	14588.3	Indonesia	12065.2	1.18297e+07	1.24699e+06	424035	25686.5	1.35264e+07
Mexico	5641.66	DR Congo	14588.3	Spain	13228.7	1.18349e+07	1.24699e+06	424035	25686.5	1.35316e+07
South America	6584.26	Papua New Guinea	16314.2	USA	11387.3	1.18387e+07	1.24699e+06	424035	25686.5	1.35354e+07
Mexico	5641.66	Papua New Guinea	16314.2	Africa	12540.7	1.18393e+07	1.24699e+06	424035	25686.5	1.3536e+07
South America	6584.26	DR Congo	14588.3	Canada	12261.6	1.1919e+07	1.24699e+06	424035	25686.5	1.36157e+07
South America	6584.26	DR Congo	14588.3	Australia	12321.4	1.19462e+07	1.24699e+06	424035	25686.5	1.36429e+07
Canada	10582.5	Papua New Guinea	16314.2	Papua New Guinea	6784.91	1.19679e+07	1.24699e+06	424035	25686.5	1.36646e+07
Africa	5384.42	Papua New Guinea	16314.2	Spain	13228.7	1.20092e+07	1.24699e+06	424035	25686.5	1.37059e+07
South America	6584.26	DR Congo	14588.3	Africa	12540.7	1.20459e+07	1.24699e+06	424035	25686.5	1.37427e+07
Australia	4632.32	DR Congo	14588.3	Cuba	15037.1	1.20963e+07	1.24699e+06	424035	25686.5	1.3793e+07
Australia	4632.32	Australia	23618.7	USA	11387.3	1.20964e+07	1.24699e+06	424035	25686.5	1.37932e+07
Africa	5384.42	Cuba	32818.6	Papua New Guinea	6784.91	1.21125e+07	1.24699e+06	424035	25686.5	1.38092e+07
South America	6584.26	Papua New Guinea	16314.2	Indonesia	12065.2	1.2147e+07	1.24699e+06	424035	25686.5	1.38437e+07
Mexico	5641.66	Papua New Guinea	16314.2	Spain	13228.7	1.21522e+07	1.24699e+06	424035	25686.5	1.38489e+07
Australia	4632.32	USA	35493.4	Papua New Guinea	6784.91	1.21861e+07	1.24699e+06	424035	25686.5	1.38829e+07
USA	8602.99	Australia	23618.7	Papua New Guinea	6784.91	1.22104e+07	1.24699e+06	424035	25686.5	1.39071e+07
South America	6584.26	Papua New Guinea	16314.2	Canada	12261.6	1.22363e+07	1.24699e+06	424035	25686.5	1.3933e+07
Mexico	5641.66	Cuba	32818.6	Papua New Guinea	6784.91	1.22555e+07	1.24699e+06	424035	25686.5	1.39522e+07
South America	6584.26	Papua New Guinea	16314.2	Australia	12321.4	1.22635e+07	1.24699e+06	424035	25686.5	1.39602e+07
South America	6584.26	DR Congo	14588.3	Spain	13228.7	1.23589e+07	1.24699e+06	424035	25686.5	1.40556e+07
South America	6584.26	Papua New Guinea	16314.2	Africa	12540.7	1.23632e+07	1.24699e+06	424035	25686.5	1.40599e+07
Australia	4632.32	Australia	23618.7	Indonesia	12065.2	1.24048e+07	1.24699e+06	424035	25686.5	1.41015e+07
Australia	4632.32	Papua New Guinea	16314.2	Cuba	15037.1	1.24136e+07	1.24699e+06	424035	25686.5	1.41103e+07
Australia	4632.32	Australia	23618.7	Canada	12261.6	1.24941e+07	1.24699e+06	424035	25686.5	1.41908e+07
Africa	5384.42	DR Congo	14588.3	Cuba	15037.1	1.25144e+07	1.24699e+06	424035	25686.5	1.42111e+07
Africa	5384.42	Australia	23618.7	USA	11387.3	1.25145e+07	1.24699e+06	424035	25686.5	1.42112e+07
Australia	4632.32	Australia	23618.7	Australia	12321.4	1.25213e+07	1.24699e+06	424035	25686.5	1.4218e+07
Africa	5384.42	USA	35493.4	Papua New Guinea	6784.91	1.26042e+07	1.24699e+06	424035	25686.5	1.43009e+07
Australia	4632.32	Australia	23618.7	Africa	12540.7	1.2621e+07	1.24699e+06	424035	25686.5	1.43177e+07
USA	8602.99	DR Congo	14588.3	USA	11387.3	1.26436e+07	1.24699e+06	424035	25686.5	1.43403e+07
Mexico	5641.66	DR Congo	14588.3	Cuba	15037.1	1.26574e+07	1.24699e+06	424035	25686.5	1.43541e+07
Mexico	5641.66	Australia	23618.7	USA	11387.3	1.26575e+07	1.24699e+06	424035	25686.5	1.43542e+07
Europe	9417.97	Australia	23618.7	Papua New Guinea	6784.91	1.26634e+07	1.24699e+06	424035	25686.5	1.43601e+07
South America	6584.26	Papua New Guinea	16314.2	Spain	13228.7	1.26762e+07	1.24699e+06	424035	25686.5	1.43729e+07
Australia	4632.32	Canada	27011.3	USA	11387.3	1.27201e+07	1.24699e+06	424035	25686.5	1.44168e+07
Mexico	5641.66	USA	35493.4	Papua New Guinea	6784.91	1.27472e+07	1.24699e+06	424035	25686.5	1.44439e+07
Australia	4632.32	Madagascar	27250.4	USA	11387.3	1.27641e+07	1.24699e+06	424035	25686.5	1.44608e+07
South America	6584.26	Cuba	32818.6	Papua New Guinea	6784.91	1.27795e+07	1.24699e+06	424035	25686.5	1.44762e+07
Africa	5384.42	Australia	23618.7	Indonesia	12065.2	1.28228e+07	1.24699e+06	424035	25686.5	1.45196e+07
Africa	5384.42	Papua New Guinea	16314.2	Cuba	15037.1	1.28317e+07	1.24699e+06	424035	25686.5	1.45284e+07
USA	8602.99	Canada	27011.3	Papua New Guinea	6784.91	1.28341e+07	1.24699e+06	424035	25686.5	1.45308e+07
USA	8602.99	Madagascar	27250.4	Papua New Guinea	6784.91	1.2878e+07	1.24699e+06	424035	25686.5	1.45747e+07
Africa	5384.42	Australia	23618.7	Canada	12261.6	1.29122e+07	1.24699e+06	424035	25686.5	1.46089e+07
Australia	4632.32	Australia	23618.7	Spain	13228.7	1.2934e+07	1.24699e+06	424035	25686.5	1.46307e+07
Africa	5384.42	Australia	23618.7	Australia	12321.4	1.29394e+07	1.24699e+06	424035	25686.5	1.46361e+07
USA	8602.99	DR Congo	14588.3	Indonesia	12065.2	1.29519e+07	1.24699e+06	424035	25686.5	1.46486e+07
USA	8602.99	Papua New Guinea	16314.2	USA	11387.3	1.29608e+07	1.24699e+06	424035	25686.5	1.46576e+07
Mexico	5641.66	Australia	23618.7	Indonesia	12065.2	1.29658e+07	1.24699e+06	424035	25686.5	1.46626e+07
Mexico	5641.66	Papua New Guinea	16314.2	Cuba	15037.1	1.29747e+07	1.24699e+06	424035	25686.5	1.46714e+07
Australia	4632.32	Canada	27011.3	Indonesia	12065.2	1.30285e+07	1.24699e+06	424035	25686.5	1.47252e+07
Africa	5384.42	Australia	23618.7	Africa	12540.7	1.30391e+07	1.24699e+06	424035	25686.5	1.47358e+07
USA	8602.99	DR Congo	14588.3	Canada	12261.6	1.30412e+07	1.24699e+06	424035	25686.5	1.47379e+07
Mexico	5641.66	Australia	23618.7	Canada	12261.6	1.30552e+07	1.24699e+06	424035	25686.5	1.47519e+07
USA	8602.99	DR Congo	14588.3	Australia	12321.4	1.30684e+07	1.24699e+06	424035	25686.5	1.47651e+07
Australia	4632.32	Madagascar	27250.4	Indonesia	12065.2	1.30724e+07	1.24699e+06	424035	25686.5	1.47691e+07
Mexico	5641.66	Australia	23618.7	Australia	12321.4	1.30823e+07	1.24699e+06	424035	25686.5	1.47791e+07
Europe	9417.97	DR Congo	14588.3	USA	11387.3	1.30966e+07	1.24699e+06	424035	25686.5	1.47933e+07
Australia	4632.32	Canada	27011.3	Canada	12261.6	1.31178e+07	1.24699e+06	424035	25686.5	1.48145e+07
Africa	5384.42	Canada	27011.3	USA	11387.3	1.31382e+07	1.24699e+06	424035	25686.5	1.48349e+07
Australia	4632.32	Canada	27011.3	Australia	12321.4	1.3145e+07	1.24699e+06	424035	25686.5	1.48417e+07
Australia	4632.32	Madagascar	27250.4	Canada	12261.6	1.31617e+07	1.24699e+06	424035	25686.5	1.48584e+07
USA	8602.99	DR Congo	14588.3	Africa	12540.7	1.31681e+07	1.24699e+06	424035	25686.5	1.48648e+07
South America	6584.26	DR Congo	14588.3	Cuba	15037.1	1.31814e+07	1.24699e+06	424035	25686.5	1.48781e+07
South America	6584.26	Australia	23618.7	USA	11387.3	1.31815e+07	1.24699e+06	424035	25686.5	1.48782e+07
Mexico	5641.66	Australia	23618.7	Africa	12540.7	1.31821e+07	1.24699e+06	424035	25686.5	1.48788e+07
Africa	5384.42	Madagascar	27250.4	USA	11387.3	1.31822e+07	1.24699e+06	424035	25686.5	1.48789e+07
Australia	4632.32	Madagascar	27250.4	Australia	12321.4	1.31889e+07	1.24699e+06	424035	25686.5	1.48856e+07
Australia	4632.32	Canada	27011.3	Africa	12540.7	1.32447e+07	1.24699e+06	424035	25686.5	1.49414e+07
USA	8602.99	Papua New Guinea	16314.2	Indonesia	12065.2	1.32692e+07	1.24699e+06	424035	25686.5	1.49659e+07
South America	6584.26	USA	35493.4	Papua New Guinea	6784.91	1.32712e+07	1.24699e+06	424035	25686.5	1.49679e+07
Mexico	5641.66	Canada	27011.3	USA	11387.3	1.32812e+07	1.24699e+06	424035	25686.5	1.49779e+07
Europe	9417.97	Canada	27011.3	Papua New Guinea	6784.91	1.32871e+07	1.24699e+06	424035	25686.5	1.49838e+07
Australia	4632.32	Madagascar	27250.4	Africa	12540.7	1.32887e+07	1.24699e+06	424035	25686.5	1.49854e+07
Canada	10582.5	Australia	23618.7	Papua New Guinea	6784.91	1.33107e+07	1.24699e+06	424035	25686.5	1.50075e+07
Mexico	5641.66	Madagascar	27250.4	USA	11387.3	1.33252e+07	1.24699e+06	424035	25686.5	1.50219e+07
Europe	9417.97	Madagascar	27250.4	Papua New Guinea	6784.91	1.33311e+07	1.24699e+06	424035	25686.5	1.50278e+07
Africa	5384.42	Australia	23618.7	Spain	13228.7	1.33521e+07	1.24699e+06	424035	25686.5	1.50488e+07
USA	8602.99	Papua New Guinea	16314.2	Canada	12261.6	1.33585e+07	1.24699e+06	424035	25686.5	1.50552e+07
USA	8602.99	Papua New Guinea	16314.2	Australia	12321.4	1.33857e+07	1.24699e+06	424035	25686.5	1.50824e+07
Europe	9417.97	DR Congo	14588.3	Indonesia	12065.2	1.34049e+07	1.24699e+06	424035	25686.5	1.51016e+07
Europe	9417.97	Papua New Guinea	16314.2	USA	11387.3	1.34139e+07	1.24699e+06	424035	25686.5	1.51106e+07
Africa	5384.42	Canada	27011.3	Indonesia	12065.2	1.34465e+07	1.24699e+06	424035	25686.5	1.51432e+07
USA	8602.99	DR Congo	14588.3	Spain	13228.7	1.34811e+07	1.24699e+06	424035	25686.5	1.51778e+07
USA	8602.99	Papua New Guinea	16314.2	Africa	12540.7	1.34854e+07	1.24699e+06	424035	25686.5	1.51821e+07
South America	6584.26	Australia	23618.7	Indonesia	12065.2	1.34898e+07	1.24699e+06	424035	25686.5	1.51865e+07
Africa	5384.42	Madagascar	27250.4	Indonesia	12065.2	1.34905e+07	1.24699e+06	424035	25686.5	1.51872e+07
Europe	9417.97	DR Congo	14588.3	Canada	12261.6	1.34942e+07	1.24699e+06	424035	25686.5	1.51909e+07
Mexico	5641.66	Australia	23618.7	Spain	13228.7	1.34951e+07	1.24699e+06	424035	25686.5	1.51918e+07
South America	6584.26	Papua New Guinea	16314.2	Cuba	15037.1	1.34987e+07	1.24699e+06	424035	25686.5	1.51954e+07
Europe	9417.97	DR Congo	14588.3	Australia	12321.4	1.35214e+07	1.24699e+06	424035	25686.5	1.52181e+07
Africa	5384.42	Canada	27011.3	Canada	12261.6	1.35359e+07	1.24699e+06	424035	25686.5	1.52326e+07
Australia	4632.32	Canada	27011.3	Spain	13228.7	1.35577e+07	1.24699e+06	424035	25686.5	1.52544e+07
Africa	5384.42	Canada	27011.3	Australia	12321.4	1.3563e+07	1.24699e+06	424035	25686.5	1.52598e+07
South America	6584.26	Australia	23618.7	Canada	12261.6	1.35791e+07	1.24699e+06	424035	25686.5	1.52759e+07
Africa	5384.42	Madagascar	27250.4	Canada	12261.6	1.35798e+07	1.24699e+06	424035	25686.5	1.52765e+07
Mexico	5641.66	Canada	27011.3	Indonesia	12065.2	1.35895e+07	1.24699e+06	424035	25686.5	1.52862e+07
Australia	4632.32	Madagascar	27250.4	Spain	13228.7	1.36016e+07	1.24699e+06	424035	25686.5	1.52983e+07
South America	6584.26	Australia	23618.7	Australia	12321.4	1.36063e+07	1.24699e+06	424035	25686.5	1.5303e+07
Africa	5384.42	Madagascar	27250.4	Australia	12321.4	1.3607e+07	1.24699e+06	424035	25686.5	1.53037e+07
Europe	9417.97	DR Congo	14588.3	Africa	12540.7	1.36212e+07	1.24699e+06	424035	25686.5	1.53179e+07
Mexico	5641.66	Madagascar	27250.4	Indonesia	12065.2	1.36335e+07	1.24699e+06	424035	25686.5	1.53302e+07
Africa	5384.42	Canada	27011.3	Africa	12540.7	1.36628e+07	1.24699e+06	424035	25686.5	1.53595e+07
Mexico	5641.66	Canada	27011.3	Canada	12261.6	1.36789e+07	1.24699e+06	424035	25686.5	1.53756e+07
Mexico	5641.66	Canada	27011.3	Australia	12321.4	1.3706e+07	1.24699e+06	424035	25686.5	1.54028e+07
South America	6584.26	Australia	23618.7	Africa	12540.7	1.37061e+07	1.24699e+06	424035	25686.5	1.54028e+07
Africa	5384.42	Madagascar	27250.4	Africa	12540.7	1.37068e+07	1.24699e+06	424035	25686.5	1.54035e+07
Europe	9417.97	Papua New Guinea	16314.2	Indonesia	12065.2	1.37222e+07	1.24699e+06	424035	25686.5	1.54189e+07
Mexico	5641.66	Madagascar	27250.4	Canada	12261.6	1.37228e+07	1.24699e+06	424035	25686.5	1.54195e+07
Canada	10582.5	DR Congo	14588.3	USA	11387.3	1.37439e+07	1.24699e+06	424035	25686.5	1.54406e+07
Mexico	5641.66	Madagascar	27250.4	Australia	12321.4	1.375e+07	1.24699e+06	424035	25686.5	1.54467e+07
Australia	4632.32	Australia	23618.7	Cuba	15037.1	1.37565e+07	1.24699e+06	424035	25686.5	1.54532e+07
Australia	4632.32	Cuba	32818.6	USA	11387.3	1.37878e+07	1.24699e+06	424035	25686.5	1.54845e+07
USA	8602.99	Papua New Guinea	16314.2	Spain	13228.7	1.37984e+07	1.24699e+06	424035	25686.5	1.54951e+07
South America	6584.26	Canada	27011.3	USA	11387.3	1.38052e+07	1.24699e+06	424035	25686.5	1.55019e+07
Mexico	5641.66	Canada	27011.3	Africa	12540.7	1.38058e+07	1.24699e+06	424035	25686.5	1.55025e+07
Europe	9417.97	Papua New Guinea	16314.2	Canada	12261.6	1.38115e+07	1.24699e+06	424035	25686.5	1.55082e+07
Europe	9417.97	Papua New Guinea	16314.2	Australia	12321.4	1.38387e+07	1.24699e+06	424035	25686.5	1.55354e+07
South America	6584.26	Madagascar	27250.4	USA	11387.3	1.38492e+07	1.24699e+06	424035	25686.5	1.55459e+07
Mexico	5641.66	Madagascar	27250.4	Africa	12540.7	1.38498e+07	1.24699e+06	424035	25686.5	1.55465e+07
USA	8602.99	Cuba	32818.6	Papua New Guinea	6784.91	1.39017e+07	1.24699e+06	424035	25686.5	1.55984e+07
Europe	9417.97	DR Congo	14588.3	Spain	13228.7	1.39341e+07	1.24699e+06	424035	25686.5	1.56308e+07
Canada	10582.5	Canada	27011.3	Papua New Guinea	6784.91	1.39344e+07	1.24699e+06	424035	25686.5	1.56311e+07
Europe	9417.97	Papua New Guinea	16314.2	Africa	12540.7	1.39385e+07	1.24699e+06	424035	25686.5	1.56352e+07
Africa	5384.42	Canada	27011.3	Spain	13228.7	1.39757e+07	1.24699e+06	424035	25686.5	1.56725e+07
Canada	10582.5	Madagascar	27250.4	Papua New Guinea	6784.91	1.39784e+07	1.24699e+06	424035	25686.5	1.56751e+07
South America	6584.26	Australia	23618.7	Spain	13228.7	1.4019e+07	1.24699e+06	424035	25686.5	1.57158e+07
Africa	5384.42	Madagascar	27250.4	Spain	13228.7	1.40197e+07	1.24699e+06	424035	25686.5	1.57164e+07
Canada	10582.5	DR Congo	14588.3	Indonesia	12065.2	1.40522e+07	1.24699e+06	424035	25686.5	1.5749e+07
Canada	10582.5	Papua New Guinea	16314.2	USA	11387.3	1.40612e+07	1.24699e+06	424035	25686.5	1.57579e+07
Australia	4632.32	Cuba	32818.6	Indonesia	12065.2	1.40961e+07	1.24699e+06	424035	25686.5	1.57928e+07
South America	6584.26	Canada	27011.3	Indonesia	12065.2	1.41135e+07	1.24699e+06	424035	25686.5	1.58102e+07
Mexico	5641.66	Canada	27011.3	Spain	13228.7	1.41187e+07	1.24699e+06	424035	25686.5	1.58155e+07
Canada	10582.5	DR Congo	14588.3	Canada	12261.6	1.41416e+07	1.24699e+06	424035	25686.5	1.58383e+07
South America	6584.26	Madagascar	27250.4	Indonesia	12065.2	1.41575e+07	1.24699e+06	424035	25686.5	1.58542e+07
Mexico	5641.66	Madagascar	27250.4	Spain	13228.7	1.41627e+07	1.24699e+06	424035	25686.5	1.58594e+07
Canada	10582.5	DR Congo	14588.3	Australia	12321.4	1.41687e+07	1.24699e+06	424035	25686.5	1.58655e+07
Africa	5384.42	Australia	23618.7	Cuba	15037.1	1.41746e+07	1.24699e+06	424035	25686.5	1.58713e+07
Australia	4632.32	Cuba	32818.6	Canada	12261.6	1.41854e+07	1.24699e+06	424035	25686.5	1.58821e+07
South America	6584.26	Canada	27011.3	Canada	12261.6	1.42028e+07	1.24699e+06	424035	25686.5	1.58996e+07
Africa	5384.42	Cuba	32818.6	USA	11387.3	1.42058e+07	1.24699e+06	424035	25686.5	1.59026e+07
Australia	4632.32	Cuba	32818.6	Australia	12321.4	1.42126e+07	1.24699e+06	424035	25686.5	1.59093e+07
South America	6584.26	Canada	27011.3	Australia	12321.4	1.423e+07	1.24699e+06	424035	25686.5	1.59267e+07
South America	6584.26	Madagascar	27250.4	Canada	12261.6	1.42468e+07	1.24699e+06	424035	25686.5	1.59435e+07
Europe	9417.97	Papua New Guinea	16314.2	Spain	13228.7	1.42514e+07	1.24699e+06	424035	25686.5	1.59481e+07
Canada	10582.5	DR Congo	14588.3	Africa	12540.7	1.42685e+07	1.24699e+06	424035	25686.5	1.59652e+07
South America	6584.26	Madagascar	27250.4	Australia	12321.4	1.4274e+07	1.24699e+06	424035	25686.5	1.59707e+07
Australia	4632.32	USA	35493.4	USA	11387.3	1.42795e+07	1.24699e+06	424035	25686.5	1.59762e+07
USA	8602.99	DR Congo	14588.3	Cuba	15037.1	1.43036e+07	1.24699e+06	424035	25686.5	1.60003e+07
USA	8602.99	Australia	23618.7	USA	11387.3	1.43037e+07	1.24699e+06	424035	25686.5	1.60004e+07
Australia	4632.32	Cuba	32818.6	Africa	12540.7	1.43123e+07	1.24699e+06	424035	25686.5	1.60091e+07
Mexico	5641.66	Australia	23618.7	Cuba	15037.1	1.43176e+07	1.24699e+06	424035	25686.5	1.60143e+07
South America	6584.26	Canada	27011.3	Africa	12540.7	1.43298e+07	1.24699e+06	424035	25686.5	1.60265e+07
Mexico	5641.66	Cuba	32818.6	USA	11387.3	1.43488e+07	1.24699e+06	424035	25686.5	1.60456e+07
Europe	9417.97	Cuba	32818.6	Papua New Guinea	6784.91	1.43547e+07	1.24699e+06	424035	25686.5	1.60514e+07
Canada	10582.5	Papua New Guinea	16314.2	Indonesia	12065.2	1.43695e+07	1.24699e+06	424035	25686.5	1.60662e+07
South America	6584.26	Madagascar	27250.4	Africa	12540.7	1.43738e+07	1.24699e+06	424035	25686.5	1.60705e+07
Australia	4632.32	Canada	27011.3	Cuba	15037.1	1.43802e+07	1.24699e+06	424035	25686.5	1.60769e+07
USA	8602.99	USA	35493.4	Papua New Guinea	6784.91	1.43934e+07	1.24699e+06	424035	25686.5	1.60901e+07
Australia	4632.32	Madagascar	27250.4	Cuba	15037.1	1.44241e+07	1.24699e+06	424035	25686.5	1.61209e+07
Canada	10582.5	Papua New Guinea	16314.2	Canada	12261.6	1.44589e+07	1.24699e+06	424035	25686.5	1.61556e+07
Canada	10582.5	Papua New Guinea	16314.2	Australia	12321.4	1.4486e+07	1.24699e+06	424035	25686.5	1.61827e+07
Africa	5384.42	Cuba	32818.6	Indonesia	12065.2	1.45142e+07	1.24699e+06	424035	25686.5	1.62109e+07
Canada	10582.5	DR Congo	14588.3	Spain	13228.7	1.45815e+07	1.24699e+06	424035	25686.5	1.62782e+07
Canada	10582.5	Papua New Guinea	16314.2	Africa	12540.7	1.45858e+07	1.24699e+06	424035	25686.5	1.62825e+07
Australia	4632.32	USA	35493.4	Indonesia	12065.2	1.45878e+07	1.24699e+06	424035	25686.5	1.62845e+07
Africa	5384.42	Cuba	32818.6	Canada	12261.6	1.46035e+07	1.24699e+06	424035	25686.5	1.63002e+07
USA	8602.99	Australia	23618.7	Indonesia	12065.2	1.4612e+07	1.24699e+06	424035	25686.5	1.63087e+07
USA	8602.99	Papua New Guinea	16314.2	Cuba	15037.1	1.46209e+07	1.24699e+06	424035	25686.5	1.63176e+07
Australia	4632.32	Cuba	32818.6	Spain	13228.7	1.46253e+07	1.24699e+06	424035	25686.5	1.6322e+07
Africa	5384.42	Cuba	32818.6	Australia	12321.4	1.46307e+07	1.24699e+06	424035	25686.5	1.63274e+07
South America	6584.26	Canada	27011.3	Spain	13228.7	1.46427e+07	1.24699e+06	424035	25686.5	1.63394e+07
Mexico	5641.66	Cuba	32818.6	Indonesia	12065.2	1.46572e+07	1.24699e+06	424035	25686.5	1.63539e+07
Australia	4632.32	USA	35493.4	Canada	12261.6	1.46771e+07	1.24699e+06	424035	25686.5	1.63738e+07
South America	6584.26	Madagascar	27250.4	Spain	13228.7	1.46867e+07	1.24699e+06	424035	25686.5	1.63834e+07
Africa	5384.42	USA	35493.4	USA	11387.3	1.46976e+07	1.24699e+06	424035	25686.5	1.63943e+07
USA	8602.99	Australia	23618.7	Canada	12261.6	1.47013e+07	1.24699e+06	424035	25686.5	1.6398e+07
Australia	4632.32	USA	35493.4	Australia	12321.4	1.47043e+07	1.24699e+06	424035	25686.5	1.6401e+07
USA	8602.99	Australia	23618.7	Australia	12321.4	1.47285e+07	1.24699e+06	424035	25686.5	1.64252e+07
Africa	5384.42	Cuba	32818.6	Africa	12540.7	1.47304e+07	1.24699e+06	424035	25686.5	1.64271e+07
Mexico	5641.66	Cuba	32818.6	Canada	12261.6	1.47465e+07	1.24699e+06	424035	25686.5	1.64432e+07
Europe	9417.97	DR Congo	14588.3	Cuba	15037.1	1.47566e+07	1.24699e+06	424035	25686.5	1.64533e+07
Europe	9417.97	Australia	23618.7	USA	11387.3	1.47567e+07	1.24699e+06	424035	25686.5	1.64535e+07
Mexico	5641.66	Cuba	32818.6	Australia	12321.4	1.47737e+07	1.24699e+06	424035	25686.5	1.64704e+07
Africa	5384.42	Canada	27011.3	Cuba	15037.1	1.47983e+07	1.24699e+06	424035	25686.5	1.6495e+07
Australia	4632.32	USA	35493.4	Africa	12540.7	1.48041e+07	1.24699e+06	424035	25686.5	1.65008e+07
USA	8602.99	Australia	23618.7	Africa	12540.7	1.48283e+07	1.24699e+06	424035	25686.5	1.6525e+07
Mexico	5641.66	USA	35493.4	USA	11387.3	1.48406e+07	1.24699e+06	424035	25686.5	1.65373e+07
South America	6584.26	Australia	23618.7	Cuba	15037.1	1.48416e+07	1.24699e+06	424035	25686.5	1.65383e+07
Africa	5384.42	Madagascar	27250.4	Cuba	15037.1	1.48422e+07	1.24699e+06	424035	25686.5	1.65389e+07
Europe	9417.97	USA	35493.4	Papua New Guinea	6784.91	1.48464e+07	1.24699e+06	424035	25686.5	1.65432e+07
South America	6584.26	Cuba	32818.6	USA	11387.3	1.48728e+07	1.24699e+06	424035	25686.5	1.65695e+07
Mexico	5641.66	Cuba	32818.6	Africa	12540.7	1.48734e+07	1.24699e+06	424035	25686.5	1.65701e+07
Canada	10582.5	Papua New Guinea	16314.2	Spain	13228.7	1.48987e+07	1.24699e+06	424035	25686.5	1.65955e+07
USA	8602.99	Canada	27011.3	USA	11387.3	1.49274e+07	1.24699e+06	424035	25686.5	1.66241e+07
Mexico	5641.66	Canada	27011.3	Cuba	15037.1	1.49413e+07	1.24699e+06	424035	25686.5	1.6638e+07
USA	8602.99	Madagascar	27250.4	USA	11387.3	1.49714e+07	1.24699e+06	424035	25686.5	1.66681e+07
Mexico	5641.66	Madagascar	27250.4	Cuba	15037.1	1.49852e+07	1.24699e+06	424035	25686.5	1.66819e+07
Canada	10582.5	Cuba	32818.6	Papua New Guinea	6784.91	1.50021e+07	1.24699e+06	424035	25686.5	1.66988e+07
Africa	5384.42	USA	35493.4	Indonesia	12065.2	1.50059e+07	1.24699e+06	424035	25686.5	1.67026e+07
Africa	5384.42	Cuba	32818.6	Spain	13228.7	1.50434e+07	1.24699e+06	424035	25686.5	1.67401e+07
Europe	9417.97	Australia	23618.7	Indonesia	12065.2	1.50651e+07	1.24699e+06	424035	25686.5	1.67618e+07
Europe	9417.97	Papua New Guinea	16314.2	Cuba	15037.1	1.50739e+07	1.24699e+06	424035	25686.5	1.67706e+07
Africa	5384.42	USA	35493.4	Canada	12261.6	1.50952e+07	1.24699e+06	424035	25686.5	1.67919e+07
Australia	4632.32	USA	35493.4	Spain	13228.7	1.5117e+07	1.24699e+06	424035	25686.5	1.68137e+07
Africa	5384.42	USA	35493.4	Australia	12321.4	1.51224e+07	1.24699e+06	424035	25686.5	1.68191e+07
USA	8602.99	Australia	23618.7	Spain	13228.7	1.51412e+07	1.24699e+06	424035	25686.5	1.68379e+07
Mexico	5641.66	USA	35493.4	Indonesia	12065.2	1.51489e+07	1.24699e+06	424035	25686.5	1.68456e+07
Europe	9417.97	Australia	23618.7	Canada	12261.6	1.51544e+07	1.24699e+06	424035	25686.5	1.68511e+07
South America	6584.26	Cuba	32818.6	Indonesia	12065.2	1.51811e+07	1.24699e+06	424035	25686.5	1.68779e+07
Europe	9417.97	Australia	23618.7	Australia	12321.4	1.51816e+07	1.24699e+06	424035	25686.5	1.68783e+07
Mexico	5641.66	Cuba	32818.6	Spain	13228.7	1.51864e+07	1.24699e+06	424035	25686.5	1.68831e+07
Africa	5384.42	USA	35493.4	Africa	12540.7	1.52222e+07	1.24699e+06	424035	25686.5	1.69189e+07
USA	8602.99	Canada	27011.3	Indonesia	12065.2	1.52357e+07	1.24699e+06	424035	25686.5	1.69324e+07
Mexico	5641.66	USA	35493.4	Canada	12261.6	1.52382e+07	1.24699e+06	424035	25686.5	1.69349e+07
Mexico	5641.66	USA	35493.4	Australia	12321.4	1.52654e+07	1.24699e+06	424035	25686.5	1.69621e+07
South America	6584.26	Cuba	32818.6	Canada	12261.6	1.52705e+07	1.24699e+06	424035	25686.5	1.69672e+07
USA	8602.99	Madagascar	27250.4	Indonesia	12065.2	1.52797e+07	1.24699e+06	424035	25686.5	1.69764e+07
Europe	9417.97	Australia	23618.7	Africa	12540.7	1.52813e+07	1.24699e+06	424035	25686.5	1.6978e+07
South America	6584.26	Cuba	32818.6	Australia	12321.4	1.52976e+07	1.24699e+06	424035	25686.5	1.69944e+07
USA	8602.99	Canada	27011.3	Canada	12261.6	1.5325e+07	1.24699e+06	424035	25686.5	1.70217e+07
USA	8602.99	Canada	27011.3	Australia	12321.4	1.53522e+07	1.24699e+06	424035	25686.5	1.70489e+07
South America	6584.26	USA	35493.4	USA	11387.3	1.53646e+07	1.24699e+06	424035	25686.5	1.70613e+07
Mexico	5641.66	USA	35493.4	Africa	12540.7	1.53652e+07	1.24699e+06	424035	25686.5	1.70619e+07
USA	8602.99	Madagascar	27250.4	Canada	12261.6	1.5369e+07	1.24699e+06	424035	25686.5	1.70657e+07
Europe	9417.97	Canada	27011.3	USA	11387.3	1.53804e+07	1.24699e+06	424035	25686.5	1.70771e+07
USA	8602.99	Madagascar	27250.4	Australia	12321.4	1.53962e+07	1.24699e+06	424035	25686.5	1.70929e+07
South America	6584.26	Cuba	32818.6	Africa	12540.7	1.53974e+07	1.24699e+06	424035	25686.5	1.70941e+07
Canada	10582.5	DR Congo	14588.3	Cuba	15037.1	1.5404e+07	1.24699e+06	424035	25686.5	1.71007e+07
Canada	10582.5	Australia	23618.7	USA	11387.3	1.54041e+07	1.24699e+06	424035	25686.5	1.71008e+07
Europe	9417.97	Madagascar	27250.4	USA	11387.3	1.54244e+07	1.24699e+06	424035	25686.5	1.71211e+07
Australia	4632.32	Cuba	32818.6	Cuba	15037.1	1.54478e+07	1.24699e+06	424035	25686.5	1.71445e+07
USA	8602.99	Canada	27011.3	Africa	12540.7	1.5452e+07	1.24699e+06	424035	25686.5	1.71487e+07
South America	6584.26	Canada	27011.3	Cuba	15037.1	1.54653e+07	1.24699e+06	424035	25686.5	1.7162e+07
Canada	10582.5	USA	35493.4	Papua New Guinea	6784.91	1.54938e+07	1.24699e+06	424035	25686.5	1.71905e+07
USA	8602.99	Madagascar	27250.4	Africa	12540.7	1.54959e+07	1.24699e+06	424035	25686.5	1.71927e+07
South America	6584.26	Madagascar	27250.4	Cuba	15037.1	1.55092e+07	1.24699e+06	424035	25686.5	1.72059e+07
Africa	5384.42	USA	35493.4	Spain	13228.7	1.55351e+07	1.24699e+06	424035	25686.5	1.72318e+07
Europe	9417.97	Australia	23618.7	Spain	13228.7	1.55943e+07	1.24699e+06	424035	25686.5	1.7291e+07
South America	6584.26	USA	35493.4	Indonesia	12065.2	1.56729e+07	1.24699e+06	424035	25686.5	1.73696e+07
Mexico	5641.66	USA	35493.4	Spain	13228.7	1.56781e+07	1.24699e+06	424035	25686.5	1.73748e+07
Europe	9417.97	Canada	27011.3	Indonesia	12065.2	1.56887e+07	1.24699e+06	424035	25686.5	1.73855e+07
South America	6584.26	Cuba	32818.6	Spain	13228.7	1.57104e+07	1.24699e+06	424035	25686.5	1.74071e+07
Canada	10582.5	Australia	23618.7	Indonesia	12065.2	1.57124e+07	1.24699e+06	424035	25686.5	1.74091e+07
Canada	10582.5	Papua New Guinea	16314.2	Cuba	15037.1	1.57213e+07	1.24699e+06	424035	25686.5	1.7418e+07
Europe	9417.97	Madagascar	27250.4	Indonesia	12065.2	1.57327e+07	1.24699e+06	424035	25686.5	1.74294e+07
South America	6584.26	USA	35493.4	Canada	12261.6	1.57622e+07	1.24699e+06	424035	25686.5	1.74589e+07
USA	8602.99	Canada	27011.3	Spain	13228.7	1.57649e+07	1.24699e+06	424035	25686.5	1.74616e+07
Europe	9417.97	Canada	27011.3	Canada	12261.6	1.57781e+07	1.24699e+06	424035	25686.5	1.74748e+07
South America	6584.26	USA	35493.4	Australia	12321.4	1.57894e+07	1.24699e+06	424035	25686.5	1.74861e+07
Canada	10582.5	Australia	23618.7	Canada	12261.6	1.58017e+07	1.24699e+06	424035	25686.5	1.74984e+07
Europe	9417.97	Canada	27011.3	Australia	12321.4	1.58053e+07	1.24699e+06	424035	25686.5	1.7502e+07
USA	8602.99	Madagascar	27250.4	Spain	13228.7	1.58089e+07	1.24699e+06	424035	25686.5	1.75056e+07
Europe	9417.97	Madagascar	27250.4	Canada	12261.6	1.5822e+07	1.24699e+06	424035	25686.5	1.75187e+07
Canada	10582.5	Australia	23618.7	Australia	12321.4	1.58289e+07	1.24699e+06	424035	25686.5	1.75256e+07
Europe	9417.97	Madagascar	27250.4	Australia	12321.4	1.58492e+07	1.24699e+06	424035	25686.5	1.75459e+07
Africa	5384.42	Cuba	32818.6	Cuba	15037.1	1.58659e+07	1.24699e+06	424035	25686.5	1.75626e+07
South America	6584.26	USA	35493.4	Africa	12540.7	1.58891e+07	1.24699e+06	424035	25686.5	1.75858e+07
Europe	9417.97	Canada	27011.3	Africa	12540.7	1.5905e+07	1.24699e+06	424035	25686.5	1.76017e+07
Canada	10582.5	Australia	23618.7	Africa	12540.7	1.59287e+07	1.24699e+06	424035	25686.5	1.76254e+07
Australia	4632.32	USA	35493.4	Cuba	15037.1	1.59395e+07	1.24699e+06	424035	25686.5	1.76362e+07
Europe	9417.97	Madagascar	27250.4	Africa	12540.7	1.5949e+07	1.24699e+06	424035	25686.5	1.76457e+07
USA	8602.99	Australia	23618.7	Cuba	15037.1	1.59638e+07	1.24699e+06	424035	25686.5	1.76605e+07
USA	8602.99	Cuba	32818.6	USA	11387.3	1.5995e+07	1.24699e+06	424035	25686.5	1.76917e+07
Mexico	5641.66	Cuba	32818.6	Cuba	15037.1	1.60089e+07	1.24699e+06	424035	25686.5	1.77056e+07
Canada	10582.5	Canada	27011.3	USA	11387.3	1.60278e+07	1.24699e+06	424035	25686.5	1.77245e+07
Canada	10582.5	Madagascar	27250.4	USA	11387.3	1.60717e+07	1.24699e+06	424035	25686.5	1.77684e+07
South America	6584.26	USA	35493.4	Spain	13228.7	1.62021e+07	1.24699e+06	424035	25686.5	1.78988e+07
Europe	9417.97	Canada	27011.3	Spain	13228.7	1.6218e+07	1.24699e+06	424035	25686.5	1.79147e+07
Canada	10582.5	Australia	23618.7	Spain	13228.7	1.62416e+07	1.24699e+06	424035	25686.5	1.79383e+07
Europe	9417.97	Madagascar	27250.4	Spain	13228.7	1.62619e+07	1.24699e+06	424035	25686.5	1.79586e+07
USA	8602.99	Cuba	32818.6	Indonesia	12065.2	1.63033e+07	1.24699e+06	424035	25686.5	1.8e+07
Canada	10582.5	Canada	27011.3	Indonesia	12065.2	1.63361e+07	1.24699e+06	424035	25686.5	1.80328e+07
Africa	5384.42	USA	35493.4	Cuba	15037.1	1.63576e+07	1.24699e+06	424035	25686.5	1.80543e+07
Canada	10582.5	Madagascar	27250.4	Indonesia	12065.2	1.63801e+07	1.24699e+06	424035	25686.5	1.80768e+07
USA	8602.99	Cuba	32818.6	Canada	12261.6	1.63927e+07	1.24699e+06	424035	25686.5	1.80894e+07
Europe	9417.97	Australia	23618.7	Cuba	15037.1	1.64168e+07	1.24699e+06	424035	25686.5	1.81135e+07
USA	8602.99	Cuba	32818.6	Australia	12321.4	1.64198e+07	1.24699e+06	424035	25686.5	1.81165e+07
Canada	10582.5	Canada	27011.3	Canada	12261.6	1.64254e+07	1.24699e+06	424035	25686.5	1.81221e+07
Europe	9417.97	Cuba	32818.6	USA	11387.3	1.64481e+07	1.24699e+06	424035	25686.5	1.81448e+07
Canada	10582.5	Canada	27011.3	Australia	12321.4	1.64526e+07	1.24699e+06	424035	25686.5	1.81493e+07
Canada	10582.5	Madagascar	27250.4	Canada	12261.6	1.64694e+07	1.24699e+06	424035	25686.5	1.81661e+07
USA	8602.99	USA	35493.4	USA	11387.3	1.64867e+07	1.24699e+06	424035	25686.5	1.81835e+07
Canada	10582.5	Madagascar	27250.4	Australia	12321.4	1.64966e+07	1.24699e+06	424035	25686.5	1.81933e+07
Mexico	5641.66	USA	35493.4	Cuba	15037.1	1.65006e+07	1.24699e+06	424035	25686.5	1.81973e+07
USA	8602.99	Cuba	32818.6	Africa	12540.7	1.65196e+07	1.24699e+06	424035	25686.5	1.82163e+07
South America	6584.26	Cuba	32818.6	Cuba	15037.1	1.65329e+07	1.24699e+06	424035	25686.5	1.82296e+07
Canada	10582.5	Canada	27011.3	Africa	12540.7	1.65524e+07	1.24699e+06	424035	25686.5	1.82491e+07
USA	8602.99	Canada	27011.3	Cuba	15037.1	1.65874e+07	1.24699e+06	424035	25686.5	1.82842e+07
Canada	10582.5	Madagascar	27250.4	Africa	12540.7	1.65963e+07	1.24699e+06	424035	25686.5	1.8293e+07
USA	8602.99	Madagascar	27250.4	Cuba	15037.1	1.66314e+07	1.24699e+06	424035	25686.5	1.83281e+07
Europe	9417.97	Cuba	32818.6	Indonesia	12065.2	1.67564e+07	1.24699e+06	424035	25686.5	1.84531e+07
USA	8602.99	USA	35493.4	Indonesia	12065.2	1.67951e+07	1.24699e+06	424035	25686.5	1.84918e+07
USA	8602.99	Cuba	32818.6	Spain	13228.7	1.68325e+07	1.24699e+06	424035	25686.5	1.85293e+07
Europe	9417.97	Cuba	32818.6	Canada	12261.6	1.68457e+07	1.24699e+06	424035	25686.5	1.85424e+07
Canada	10582.5	Canada	27011.3	Spain	13228.7	1.68653e+07	1.24699e+06	424035	25686.5	1.8562e+07
Europe	9417.97	Cuba	32818.6	Australia	12321.4	1.68729e+07	1.24699e+06	424035	25686.5	1.85696e+07
USA	8602.99	USA	35493.4	Canada	12261.6	1.68844e+07	1.24699e+06	424035	25686.5	1.85811e+07
Canada	10582.5	Madagascar	27250.4	Spain	13228.7	1.69093e+07	1.24699e+06	424035	25686.5	1.8606e+07
USA	8602.99	USA	35493.4	Australia	12321.4	1.69116e+07	1.24699e+06	424035	25686.5	1.86083e+07
Europe	9417.97	USA	35493.4	USA	11387.3	1.69398e+07	1.24699e+06	424035	25686.5	1.86365e+07
Europe	9417.97	Cuba	32818.6	Africa	12540.7	1.69726e+07	1.24699e+06	424035	25686.5	1.86694e+07
USA	8602.99	USA	35493.4	Africa	12540.7	1.70113e+07	1.24699e+06	424035	25686.5	1.8708e+07
South America	6584.26	USA	35493.4	Cuba	15037.1	1.70246e+07	1.24699e+06	424035	25686.5	1.87213e+07
Europe	9417.97	Canada	27011.3	Cuba	15037.1	1.70405e+07	1.24699e+06	424035	25686.5	1.87372e+07
Canada	10582.5	Australia	23618.7	Cuba	15037.1	1.70641e+07	1.24699e+06	424035	25686.5	1.87608e+07
Europe	9417.97	Madagascar	27250.4	Cuba	15037.1	1.70844e+07	1.24699e+06	424035	25686.5	1.87812e+07
Canada	10582.5	Cuba	32818.6	USA	11387.3	1.70954e+07	1.24699e+06	424035	25686.5	1.87921e+07
Europe	9417.97	USA	35493.4	Indonesia	12065.2	1.72481e+07	1.24699e+06	424035	25686.5	1.89448e+07
Europe	9417.97	Cuba	32818.6	Spain	13228.7	1.72856e+07	1.24699e+06	424035	25686.5	1.89823e+07
USA	8602.99	USA	35493.4	Spain	13228.7	1.73243e+07	1.24699e+06	424035	25686.5	1.9021e+07
Europe	9417.97	USA	35493.4	Canada	12261.6	1.73374e+07	1.24699e+06	424035	25686.5	1.90341e+07
Europe	9417.97	USA	35493.4	Australia	12321.4	1.73646e+07	1.24699e+06	424035	25686.5	1.90613e+07
Canada	10582.5	Cuba	32818.6	Indonesia	12065.2	1.74037e+07	1.24699e+06	424035	25686.5	1.91004e+07
Europe	9417.97	USA	35493.4	Africa	12540.7	1.74644e+07	1.24699e+06	424035	25686.5	1.91611e+07
Canada	10582.5	Cuba	32818.6	Canada	12261.6	1.7493e+07	1.24699e+06	424035	25686.5	1.91897e+07
Canada	10582.5	Cuba	32818.6	Australia	12321.4	1.75202e+07	1.24699e+06	424035	25686.5	1.92169e+07
Canada	10582.5	USA	35493.4	USA	11387.3	1.75871e+07	1.24699e+06	424035	25686.5	1.92838e+07
Canada	10582.5	Cuba	32818.6	Africa	12540.7	1.762e+07	1.24699e+06	424035	25686.5	1.93167e+07
USA	8602.99	Cuba	32818.6	Cuba	15037.1	1.76551e+07	1.24699e+06	424035	25686.5	1.93518e+07
Canada	10582.5	Canada	27011.3	Cuba	15037.1	1.76878e+07	1.24699e+06	424035	25686.5	1.93845e+07
Canada	10582.5	Madagascar	27250.4	Cuba	15037.1	1.77318e+07	1.24699e+06	424035	25686.5	1.94285e+07
Europe	9417.97	USA	35493.4	Spain	13228.7	1.77773e+07	1.24699e+06	424035	25686.5	1.9474e+07
Canada	10582.5	USA	35493.4	Indonesia	12065.2	1.78954e+07	1.24699e+06	424035	25686.5	1.95921e+07
Canada	10582.5	Cuba	32818.6	Spain	13228.7	1.79329e+07	1.24699e+06	424035	25686.5	1.96296e+07
Canada	10582.5	USA	35493.4	Canada	12261.6	1.79848e+07	1.24699e+06	424035	25686.5	1.96815e+07
Canada	10582.5	USA	35493.4	Australia	12321.4	1.80119e+07	1.24699e+06	424035	25686.5	1.97086e+07
Europe	9417.97	Cuba	32818.6	Cuba	15037.1	1.81081e+07	1.24699e+06	424035	25686.5	1.98048e+07
Canada	10582.5	USA	35493.4	Africa	12540.7	1.81117e+07	1.24699e+06	424035	25686.5	1.98084e+07
USA	8602.99	USA	35493.4	Cuba	15037.1	1.81468e+07	1.24699e+06	424035	25686.5	1.98435e+07
Canada	10582.5	USA	35493.4	Spain	13228.7	1.84246e+07	1.24699e+06	424035	25686.5	2.01214e+07
Europe	9417.97	USA	35493.4	Cuba	15037.1	1.85998e+07	1.24699e+06	424035	25686.5	2.02965e+07
Canada	10582.5	Cuba	32818.6	Cuba	15037.1	1.87554e+07	1.24699e+06	424035	25686.5	2.04522e+07
Canada	10582.5	USA	35493.4	Cuba	15037.1	1.92472e+07	1.24699e+06	424035	25686.5	2.09439e+07

## Sheet: Fig. 4 & 5 - NMC 111
Lithium_Region	Lithium_Cost_USD_per_t	Cobalt_Region	Cobalt_Cost_USD_per_t	Nickel_Region	Nickel_Cost_USD_per_t	Total_Cost_USD_per_GWh_CAM_1	Manganese_costs	NaOH_costs	NH4OH_costs	Total_Cost_USD_per_GWh_CAM_2
Australia	4632.32	DR Congo	14588.3	Papua New Guinea	6784.91	9.57925e+06	1.56791e+06	461621	27963.4	1.16367e+07
Africa	5384.42	DR Congo	14588.3	Papua New Guinea	6784.91	1.00356e+07	1.56791e+06	461621	27963.4	1.20931e+07
Australia	4632.32	Papua New Guinea	16314.2	Papua New Guinea	6784.91	1.01219e+07	1.56791e+06	461621	27963.4	1.21794e+07
Mexico	5641.66	DR Congo	14588.3	Papua New Guinea	6784.91	1.01917e+07	1.56791e+06	461621	27963.4	1.22492e+07
Africa	5384.42	Papua New Guinea	16314.2	Papua New Guinea	6784.91	1.05782e+07	1.56791e+06	461621	27963.4	1.26357e+07
Mexico	5641.66	Papua New Guinea	16314.2	Papua New Guinea	6784.91	1.07343e+07	1.56791e+06	461621	27963.4	1.27918e+07
South America	6584.26	DR Congo	14588.3	Papua New Guinea	6784.91	1.07636e+07	1.56791e+06	461621	27963.4	1.28211e+07
Australia	4632.32	DR Congo	14588.3	USA	11387.3	1.10593e+07	1.56791e+06	461621	27963.4	1.31168e+07
Australia	4632.32	DR Congo	14588.3	Indonesia	12065.2	1.12773e+07	1.56791e+06	461621	27963.4	1.33348e+07
South America	6584.26	Papua New Guinea	16314.2	Papua New Guinea	6784.91	1.13062e+07	1.56791e+06	461621	27963.4	1.33637e+07
Australia	4632.32	DR Congo	14588.3	Canada	12261.6	1.13405e+07	1.56791e+06	461621	27963.4	1.33979e+07
Australia	4632.32	DR Congo	14588.3	Australia	12321.4	1.13597e+07	1.56791e+06	461621	27963.4	1.34172e+07
Australia	4632.32	DR Congo	14588.3	Africa	12540.7	1.14302e+07	1.56791e+06	461621	27963.4	1.34877e+07
Africa	5384.42	DR Congo	14588.3	USA	11387.3	1.15157e+07	1.56791e+06	461621	27963.4	1.35731e+07
Australia	4632.32	Papua New Guinea	16314.2	USA	11387.3	1.1602e+07	1.56791e+06	461621	27963.4	1.36594e+07
Australia	4632.32	DR Congo	14588.3	Spain	13228.7	1.16515e+07	1.56791e+06	461621	27963.4	1.3709e+07
Mexico	5641.66	DR Congo	14588.3	USA	11387.3	1.16717e+07	1.56791e+06	461621	27963.4	1.37292e+07
Africa	5384.42	DR Congo	14588.3	Indonesia	12065.2	1.17336e+07	1.56791e+06	461621	27963.4	1.37911e+07
Africa	5384.42	DR Congo	14588.3	Canada	12261.6	1.17968e+07	1.56791e+06	461621	27963.4	1.38543e+07
Africa	5384.42	DR Congo	14588.3	Australia	12321.4	1.1816e+07	1.56791e+06	461621	27963.4	1.38735e+07
Australia	4632.32	Papua New Guinea	16314.2	Indonesia	12065.2	1.18199e+07	1.56791e+06	461621	27963.4	1.38774e+07
Australia	4632.32	Papua New Guinea	16314.2	Canada	12261.6	1.18831e+07	1.56791e+06	461621	27963.4	1.39406e+07
Africa	5384.42	DR Congo	14588.3	Africa	12540.7	1.18866e+07	1.56791e+06	461621	27963.4	1.3944e+07
Mexico	5641.66	DR Congo	14588.3	Indonesia	12065.2	1.18897e+07	1.56791e+06	461621	27963.4	1.39472e+07
Australia	4632.32	Papua New Guinea	16314.2	Australia	12321.4	1.19023e+07	1.56791e+06	461621	27963.4	1.39598e+07
Mexico	5641.66	DR Congo	14588.3	Canada	12261.6	1.19529e+07	1.56791e+06	461621	27963.4	1.40104e+07
Mexico	5641.66	DR Congo	14588.3	Australia	12321.4	1.19721e+07	1.56791e+06	461621	27963.4	1.40296e+07
Australia	4632.32	Papua New Guinea	16314.2	Africa	12540.7	1.19729e+07	1.56791e+06	461621	27963.4	1.40303e+07
USA	8602.99	DR Congo	14588.3	Papua New Guinea	6784.91	1.19884e+07	1.56791e+06	461621	27963.4	1.40459e+07
Mexico	5641.66	DR Congo	14588.3	Africa	12540.7	1.20426e+07	1.56791e+06	461621	27963.4	1.41001e+07
Africa	5384.42	Papua New Guinea	16314.2	USA	11387.3	1.20583e+07	1.56791e+06	461621	27963.4	1.41158e+07
Africa	5384.42	DR Congo	14588.3	Spain	13228.7	1.21078e+07	1.56791e+06	461621	27963.4	1.41653e+07
Australia	4632.32	Papua New Guinea	16314.2	Spain	13228.7	1.21941e+07	1.56791e+06	461621	27963.4	1.42516e+07
Mexico	5641.66	Papua New Guinea	16314.2	USA	11387.3	1.22144e+07	1.56791e+06	461621	27963.4	1.42719e+07
Australia	4632.32	DR Congo	14588.3	Cuba	15037.1	1.2233e+07	1.56791e+06	461621	27963.4	1.42905e+07
South America	6584.26	DR Congo	14588.3	USA	11387.3	1.22437e+07	1.56791e+06	461621	27963.4	1.43011e+07
Mexico	5641.66	DR Congo	14588.3	Spain	13228.7	1.22639e+07	1.56791e+06	461621	27963.4	1.43214e+07
Africa	5384.42	Papua New Guinea	16314.2	Indonesia	12065.2	1.22763e+07	1.56791e+06	461621	27963.4	1.43338e+07
Africa	5384.42	Papua New Guinea	16314.2	Canada	12261.6	1.23394e+07	1.56791e+06	461621	27963.4	1.43969e+07
Africa	5384.42	Papua New Guinea	16314.2	Australia	12321.4	1.23587e+07	1.56791e+06	461621	27963.4	1.44161e+07
Australia	4632.32	Australia	23618.7	Papua New Guinea	6784.91	1.24185e+07	1.56791e+06	461621	27963.4	1.4476e+07
Africa	5384.42	Papua New Guinea	16314.2	Africa	12540.7	1.24292e+07	1.56791e+06	461621	27963.4	1.44867e+07
Mexico	5641.66	Papua New Guinea	16314.2	Indonesia	12065.2	1.24324e+07	1.56791e+06	461621	27963.4	1.44899e+07
South America	6584.26	DR Congo	14588.3	Indonesia	12065.2	1.24616e+07	1.56791e+06	461621	27963.4	1.45191e+07
Europe	9417.97	DR Congo	14588.3	Papua New Guinea	6784.91	1.24829e+07	1.56791e+06	461621	27963.4	1.45404e+07
Mexico	5641.66	Papua New Guinea	16314.2	Canada	12261.6	1.24955e+07	1.56791e+06	461621	27963.4	1.4553e+07
Mexico	5641.66	Papua New Guinea	16314.2	Australia	12321.4	1.25147e+07	1.56791e+06	461621	27963.4	1.45722e+07
South America	6584.26	DR Congo	14588.3	Canada	12261.6	1.25248e+07	1.56791e+06	461621	27963.4	1.45823e+07
USA	8602.99	Papua New Guinea	16314.2	Papua New Guinea	6784.91	1.25311e+07	1.56791e+06	461621	27963.4	1.45886e+07
South America	6584.26	DR Congo	14588.3	Australia	12321.4	1.2544e+07	1.56791e+06	461621	27963.4	1.46015e+07
Mexico	5641.66	Papua New Guinea	16314.2	Africa	12540.7	1.25853e+07	1.56791e+06	461621	27963.4	1.46428e+07
South America	6584.26	DR Congo	14588.3	Africa	12540.7	1.26146e+07	1.56791e+06	461621	27963.4	1.4672e+07
Africa	5384.42	Papua New Guinea	16314.2	Spain	13228.7	1.26505e+07	1.56791e+06	461621	27963.4	1.47079e+07
Africa	5384.42	DR Congo	14588.3	Cuba	15037.1	1.26894e+07	1.56791e+06	461621	27963.4	1.47469e+07
Australia	4632.32	Papua New Guinea	16314.2	Cuba	15037.1	1.27757e+07	1.56791e+06	461621	27963.4	1.48332e+07
South America	6584.26	Papua New Guinea	16314.2	USA	11387.3	1.27863e+07	1.56791e+06	461621	27963.4	1.48438e+07
Mexico	5641.66	Papua New Guinea	16314.2	Spain	13228.7	1.28065e+07	1.56791e+06	461621	27963.4	1.4864e+07
South America	6584.26	DR Congo	14588.3	Spain	13228.7	1.28358e+07	1.56791e+06	461621	27963.4	1.48933e+07
Mexico	5641.66	DR Congo	14588.3	Cuba	15037.1	1.28454e+07	1.56791e+06	461621	27963.4	1.49029e+07
Africa	5384.42	Australia	23618.7	Papua New Guinea	6784.91	1.28748e+07	1.56791e+06	461621	27963.4	1.49323e+07
South America	6584.26	Papua New Guinea	16314.2	Indonesia	12065.2	1.30043e+07	1.56791e+06	461621	27963.4	1.50618e+07
Europe	9417.97	Papua New Guinea	16314.2	Papua New Guinea	6784.91	1.30256e+07	1.56791e+06	461621	27963.4	1.50831e+07
Mexico	5641.66	Australia	23618.7	Papua New Guinea	6784.91	1.30309e+07	1.56791e+06	461621	27963.4	1.50884e+07
South America	6584.26	Papua New Guinea	16314.2	Canada	12261.6	1.30674e+07	1.56791e+06	461621	27963.4	1.51249e+07
South America	6584.26	Papua New Guinea	16314.2	Australia	12321.4	1.30867e+07	1.56791e+06	461621	27963.4	1.51442e+07
South America	6584.26	Papua New Guinea	16314.2	Africa	12540.7	1.31572e+07	1.56791e+06	461621	27963.4	1.52147e+07
Canada	10582.5	DR Congo	14588.3	Papua New Guinea	6784.91	1.31895e+07	1.56791e+06	461621	27963.4	1.5247e+07
Africa	5384.42	Papua New Guinea	16314.2	Cuba	15037.1	1.3232e+07	1.56791e+06	461621	27963.4	1.52895e+07
South America	6584.26	Papua New Guinea	16314.2	Spain	13228.7	1.33785e+07	1.56791e+06	461621	27963.4	1.5436e+07
Mexico	5641.66	Papua New Guinea	16314.2	Cuba	15037.1	1.33881e+07	1.56791e+06	461621	27963.4	1.54456e+07
South America	6584.26	DR Congo	14588.3	Cuba	15037.1	1.34174e+07	1.56791e+06	461621	27963.4	1.54749e+07
USA	8602.99	DR Congo	14588.3	USA	11387.3	1.34685e+07	1.56791e+06	461621	27963.4	1.5526e+07
Australia	4632.32	Canada	27011.3	Papua New Guinea	6784.91	1.34851e+07	1.56791e+06	461621	27963.4	1.55426e+07
Australia	4632.32	Madagascar	27250.4	Papua New Guinea	6784.91	1.35603e+07	1.56791e+06	461621	27963.4	1.56178e+07
South America	6584.26	Australia	23618.7	Papua New Guinea	6784.91	1.36028e+07	1.56791e+06	461621	27963.4	1.56603e+07
USA	8602.99	DR Congo	14588.3	Indonesia	12065.2	1.36865e+07	1.56791e+06	461621	27963.4	1.5744e+07
Canada	10582.5	Papua New Guinea	16314.2	Papua New Guinea	6784.91	1.37321e+07	1.56791e+06	461621	27963.4	1.57896e+07
USA	8602.99	DR Congo	14588.3	Canada	12261.6	1.37497e+07	1.56791e+06	461621	27963.4	1.58071e+07
USA	8602.99	DR Congo	14588.3	Australia	12321.4	1.37689e+07	1.56791e+06	461621	27963.4	1.58264e+07
USA	8602.99	DR Congo	14588.3	Africa	12540.7	1.38394e+07	1.56791e+06	461621	27963.4	1.58969e+07
Australia	4632.32	Australia	23618.7	USA	11387.3	1.38986e+07	1.56791e+06	461621	27963.4	1.5956e+07
Africa	5384.42	Canada	27011.3	Papua New Guinea	6784.91	1.39415e+07	1.56791e+06	461621	27963.4	1.5999e+07
South America	6584.26	Papua New Guinea	16314.2	Cuba	15037.1	1.396e+07	1.56791e+06	461621	27963.4	1.60175e+07
Europe	9417.97	DR Congo	14588.3	USA	11387.3	1.3963e+07	1.56791e+06	461621	27963.4	1.60205e+07
USA	8602.99	Papua New Guinea	16314.2	USA	11387.3	1.40112e+07	1.56791e+06	461621	27963.4	1.60686e+07
Africa	5384.42	Madagascar	27250.4	Papua New Guinea	6784.91	1.40167e+07	1.56791e+06	461621	27963.4	1.60742e+07
USA	8602.99	DR Congo	14588.3	Spain	13228.7	1.40607e+07	1.56791e+06	461621	27963.4	1.61182e+07
Mexico	5641.66	Canada	27011.3	Papua New Guinea	6784.91	1.40976e+07	1.56791e+06	461621	27963.4	1.61551e+07
Australia	4632.32	Australia	23618.7	Indonesia	12065.2	1.41165e+07	1.56791e+06	461621	27963.4	1.6174e+07
Mexico	5641.66	Madagascar	27250.4	Papua New Guinea	6784.91	1.41728e+07	1.56791e+06	461621	27963.4	1.62302e+07
Australia	4632.32	Australia	23618.7	Canada	12261.6	1.41797e+07	1.56791e+06	461621	27963.4	1.62372e+07
Europe	9417.97	DR Congo	14588.3	Indonesia	12065.2	1.4181e+07	1.56791e+06	461621	27963.4	1.62385e+07
Australia	4632.32	Australia	23618.7	Australia	12321.4	1.41989e+07	1.56791e+06	461621	27963.4	1.62564e+07
USA	8602.99	Papua New Guinea	16314.2	Indonesia	12065.2	1.42291e+07	1.56791e+06	461621	27963.4	1.62866e+07
Europe	9417.97	DR Congo	14588.3	Canada	12261.6	1.42441e+07	1.56791e+06	461621	27963.4	1.63016e+07
Europe	9417.97	DR Congo	14588.3	Australia	12321.4	1.42634e+07	1.56791e+06	461621	27963.4	1.63209e+07
Australia	4632.32	Australia	23618.7	Africa	12540.7	1.42695e+07	1.56791e+06	461621	27963.4	1.63269e+07
USA	8602.99	Papua New Guinea	16314.2	Canada	12261.6	1.42923e+07	1.56791e+06	461621	27963.4	1.63498e+07
USA	8602.99	Papua New Guinea	16314.2	Australia	12321.4	1.43115e+07	1.56791e+06	461621	27963.4	1.6369e+07
Europe	9417.97	DR Congo	14588.3	Africa	12540.7	1.43339e+07	1.56791e+06	461621	27963.4	1.63914e+07
Africa	5384.42	Australia	23618.7	USA	11387.3	1.43549e+07	1.56791e+06	461621	27963.4	1.64124e+07
USA	8602.99	Papua New Guinea	16314.2	Africa	12540.7	1.43821e+07	1.56791e+06	461621	27963.4	1.64395e+07
Australia	4632.32	Australia	23618.7	Spain	13228.7	1.44907e+07	1.56791e+06	461621	27963.4	1.65482e+07
Europe	9417.97	Papua New Guinea	16314.2	USA	11387.3	1.45056e+07	1.56791e+06	461621	27963.4	1.65631e+07
Mexico	5641.66	Australia	23618.7	USA	11387.3	1.4511e+07	1.56791e+06	461621	27963.4	1.65685e+07
Europe	9417.97	DR Congo	14588.3	Spain	13228.7	1.45552e+07	1.56791e+06	461621	27963.4	1.66127e+07
Africa	5384.42	Australia	23618.7	Indonesia	12065.2	1.45729e+07	1.56791e+06	461621	27963.4	1.66304e+07
USA	8602.99	Papua New Guinea	16314.2	Spain	13228.7	1.46033e+07	1.56791e+06	461621	27963.4	1.66608e+07
Africa	5384.42	Australia	23618.7	Canada	12261.6	1.4636e+07	1.56791e+06	461621	27963.4	1.66935e+07
USA	8602.99	DR Congo	14588.3	Cuba	15037.1	1.46422e+07	1.56791e+06	461621	27963.4	1.66997e+07
Africa	5384.42	Australia	23618.7	Australia	12321.4	1.46553e+07	1.56791e+06	461621	27963.4	1.67127e+07
South America	6584.26	Canada	27011.3	Papua New Guinea	6784.91	1.46695e+07	1.56791e+06	461621	27963.4	1.6727e+07
Canada	10582.5	DR Congo	14588.3	USA	11387.3	1.46696e+07	1.56791e+06	461621	27963.4	1.67271e+07
Europe	9417.97	Papua New Guinea	16314.2	Indonesia	12065.2	1.47236e+07	1.56791e+06	461621	27963.4	1.67811e+07
Africa	5384.42	Australia	23618.7	Africa	12540.7	1.47258e+07	1.56791e+06	461621	27963.4	1.67833e+07
Mexico	5641.66	Australia	23618.7	Indonesia	12065.2	1.4729e+07	1.56791e+06	461621	27963.4	1.67865e+07
South America	6584.26	Madagascar	27250.4	Papua New Guinea	6784.91	1.47447e+07	1.56791e+06	461621	27963.4	1.68022e+07
Europe	9417.97	Papua New Guinea	16314.2	Canada	12261.6	1.47868e+07	1.56791e+06	461621	27963.4	1.68443e+07
Mexico	5641.66	Australia	23618.7	Canada	12261.6	1.47921e+07	1.56791e+06	461621	27963.4	1.68496e+07
Europe	9417.97	Papua New Guinea	16314.2	Australia	12321.4	1.4806e+07	1.56791e+06	461621	27963.4	1.68635e+07
Mexico	5641.66	Australia	23618.7	Australia	12321.4	1.48113e+07	1.56791e+06	461621	27963.4	1.68688e+07
USA	8602.99	Australia	23618.7	Papua New Guinea	6784.91	1.48277e+07	1.56791e+06	461621	27963.4	1.68852e+07
Europe	9417.97	Papua New Guinea	16314.2	Africa	12540.7	1.48765e+07	1.56791e+06	461621	27963.4	1.6934e+07
Mexico	5641.66	Australia	23618.7	Africa	12540.7	1.48819e+07	1.56791e+06	461621	27963.4	1.69394e+07
Canada	10582.5	DR Congo	14588.3	Indonesia	12065.2	1.48876e+07	1.56791e+06	461621	27963.4	1.6945e+07
Africa	5384.42	Australia	23618.7	Spain	13228.7	1.49471e+07	1.56791e+06	461621	27963.4	1.70045e+07
Canada	10582.5	DR Congo	14588.3	Canada	12261.6	1.49507e+07	1.56791e+06	461621	27963.4	1.70082e+07
Australia	4632.32	Canada	27011.3	USA	11387.3	1.49652e+07	1.56791e+06	461621	27963.4	1.70227e+07
Canada	10582.5	DR Congo	14588.3	Australia	12321.4	1.49699e+07	1.56791e+06	461621	27963.4	1.70274e+07
Australia	4632.32	Madagascar	27250.4	USA	11387.3	1.50404e+07	1.56791e+06	461621	27963.4	1.70979e+07
Canada	10582.5	DR Congo	14588.3	Africa	12540.7	1.50405e+07	1.56791e+06	461621	27963.4	1.7098e+07
Australia	4632.32	Australia	23618.7	Cuba	15037.1	1.50723e+07	1.56791e+06	461621	27963.4	1.71298e+07
South America	6584.26	Australia	23618.7	USA	11387.3	1.50829e+07	1.56791e+06	461621	27963.4	1.71404e+07
Europe	9417.97	Papua New Guinea	16314.2	Spain	13228.7	1.50978e+07	1.56791e+06	461621	27963.4	1.71553e+07
Mexico	5641.66	Australia	23618.7	Spain	13228.7	1.51031e+07	1.56791e+06	461621	27963.4	1.71606e+07
Europe	9417.97	DR Congo	14588.3	Cuba	15037.1	1.51367e+07	1.56791e+06	461621	27963.4	1.71942e+07
Australia	4632.32	Canada	27011.3	Indonesia	12065.2	1.51832e+07	1.56791e+06	461621	27963.4	1.72407e+07
USA	8602.99	Papua New Guinea	16314.2	Cuba	15037.1	1.51849e+07	1.56791e+06	461621	27963.4	1.72424e+07
Canada	10582.5	Papua New Guinea	16314.2	USA	11387.3	1.52122e+07	1.56791e+06	461621	27963.4	1.72697e+07
Australia	4632.32	Canada	27011.3	Canada	12261.6	1.52464e+07	1.56791e+06	461621	27963.4	1.73038e+07
Australia	4632.32	Madagascar	27250.4	Indonesia	12065.2	1.52584e+07	1.56791e+06	461621	27963.4	1.73159e+07
Canada	10582.5	DR Congo	14588.3	Spain	13228.7	1.52617e+07	1.56791e+06	461621	27963.4	1.73192e+07
Australia	4632.32	Canada	27011.3	Australia	12321.4	1.52656e+07	1.56791e+06	461621	27963.4	1.73231e+07
South America	6584.26	Australia	23618.7	Indonesia	12065.2	1.53009e+07	1.56791e+06	461621	27963.4	1.73584e+07
Australia	4632.32	Cuba	32818.6	Papua New Guinea	6784.91	1.5311e+07	1.56791e+06	461621	27963.4	1.73685e+07
Australia	4632.32	Madagascar	27250.4	Canada	12261.6	1.53215e+07	1.56791e+06	461621	27963.4	1.7379e+07
Europe	9417.97	Australia	23618.7	Papua New Guinea	6784.91	1.53222e+07	1.56791e+06	461621	27963.4	1.73797e+07
Australia	4632.32	Canada	27011.3	Africa	12540.7	1.53361e+07	1.56791e+06	461621	27963.4	1.73936e+07
Australia	4632.32	Madagascar	27250.4	Australia	12321.4	1.53408e+07	1.56791e+06	461621	27963.4	1.73983e+07
South America	6584.26	Australia	23618.7	Canada	12261.6	1.5364e+07	1.56791e+06	461621	27963.4	1.74215e+07
South America	6584.26	Australia	23618.7	Australia	12321.4	1.53833e+07	1.56791e+06	461621	27963.4	1.74408e+07
Australia	4632.32	Madagascar	27250.4	Africa	12540.7	1.54113e+07	1.56791e+06	461621	27963.4	1.74688e+07
Africa	5384.42	Canada	27011.3	USA	11387.3	1.54216e+07	1.56791e+06	461621	27963.4	1.7479e+07
Canada	10582.5	Papua New Guinea	16314.2	Indonesia	12065.2	1.54302e+07	1.56791e+06	461621	27963.4	1.74877e+07
South America	6584.26	Australia	23618.7	Africa	12540.7	1.54538e+07	1.56791e+06	461621	27963.4	1.75113e+07
Canada	10582.5	Papua New Guinea	16314.2	Canada	12261.6	1.54933e+07	1.56791e+06	461621	27963.4	1.75508e+07
Africa	5384.42	Madagascar	27250.4	USA	11387.3	1.54967e+07	1.56791e+06	461621	27963.4	1.75542e+07
Canada	10582.5	Papua New Guinea	16314.2	Australia	12321.4	1.55126e+07	1.56791e+06	461621	27963.4	1.75701e+07
Africa	5384.42	Australia	23618.7	Cuba	15037.1	1.55286e+07	1.56791e+06	461621	27963.4	1.75861e+07
Australia	4632.32	Canada	27011.3	Spain	13228.7	1.55574e+07	1.56791e+06	461621	27963.4	1.76149e+07
Mexico	5641.66	Canada	27011.3	USA	11387.3	1.55776e+07	1.56791e+06	461621	27963.4	1.76351e+07
Canada	10582.5	Papua New Guinea	16314.2	Africa	12540.7	1.55831e+07	1.56791e+06	461621	27963.4	1.76406e+07
Australia	4632.32	Madagascar	27250.4	Spain	13228.7	1.56326e+07	1.56791e+06	461621	27963.4	1.76901e+07
Africa	5384.42	Canada	27011.3	Indonesia	12065.2	1.56395e+07	1.56791e+06	461621	27963.4	1.7697e+07
Mexico	5641.66	Madagascar	27250.4	USA	11387.3	1.56528e+07	1.56791e+06	461621	27963.4	1.77103e+07
South America	6584.26	Australia	23618.7	Spain	13228.7	1.56751e+07	1.56791e+06	461621	27963.4	1.77326e+07
Europe	9417.97	Papua New Guinea	16314.2	Cuba	15037.1	1.56794e+07	1.56791e+06	461621	27963.4	1.77369e+07
Mexico	5641.66	Australia	23618.7	Cuba	15037.1	1.56847e+07	1.56791e+06	461621	27963.4	1.77422e+07
Africa	5384.42	Canada	27011.3	Canada	12261.6	1.57027e+07	1.56791e+06	461621	27963.4	1.77602e+07
Africa	5384.42	Madagascar	27250.4	Indonesia	12065.2	1.57147e+07	1.56791e+06	461621	27963.4	1.77722e+07
Africa	5384.42	Canada	27011.3	Australia	12321.4	1.57219e+07	1.56791e+06	461621	27963.4	1.77794e+07
Africa	5384.42	Cuba	32818.6	Papua New Guinea	6784.91	1.57674e+07	1.56791e+06	461621	27963.4	1.78249e+07
Africa	5384.42	Madagascar	27250.4	Canada	12261.6	1.57779e+07	1.56791e+06	461621	27963.4	1.78354e+07
Africa	5384.42	Canada	27011.3	Africa	12540.7	1.57925e+07	1.56791e+06	461621	27963.4	1.78499e+07
Mexico	5641.66	Canada	27011.3	Indonesia	12065.2	1.57956e+07	1.56791e+06	461621	27963.4	1.78531e+07
Africa	5384.42	Madagascar	27250.4	Australia	12321.4	1.57971e+07	1.56791e+06	461621	27963.4	1.78546e+07
Canada	10582.5	Papua New Guinea	16314.2	Spain	13228.7	1.58044e+07	1.56791e+06	461621	27963.4	1.78619e+07
Canada	10582.5	DR Congo	14588.3	Cuba	15037.1	1.58433e+07	1.56791e+06	461621	27963.4	1.79008e+07
Mexico	5641.66	Canada	27011.3	Canada	12261.6	1.58588e+07	1.56791e+06	461621	27963.4	1.79163e+07
Africa	5384.42	Madagascar	27250.4	Africa	12540.7	1.58676e+07	1.56791e+06	461621	27963.4	1.79251e+07
Mexico	5641.66	Madagascar	27250.4	Indonesia	12065.2	1.58708e+07	1.56791e+06	461621	27963.4	1.79283e+07
Mexico	5641.66	Canada	27011.3	Australia	12321.4	1.5878e+07	1.56791e+06	461621	27963.4	1.79355e+07
USA	8602.99	Canada	27011.3	Papua New Guinea	6784.91	1.58943e+07	1.56791e+06	461621	27963.4	1.79518e+07
Mexico	5641.66	Cuba	32818.6	Papua New Guinea	6784.91	1.59234e+07	1.56791e+06	461621	27963.4	1.79809e+07
Mexico	5641.66	Madagascar	27250.4	Canada	12261.6	1.5934e+07	1.56791e+06	461621	27963.4	1.79915e+07
Mexico	5641.66	Canada	27011.3	Africa	12540.7	1.59485e+07	1.56791e+06	461621	27963.4	1.8006e+07
Mexico	5641.66	Madagascar	27250.4	Australia	12321.4	1.59532e+07	1.56791e+06	461621	27963.4	1.80107e+07
USA	8602.99	Madagascar	27250.4	Papua New Guinea	6784.91	1.59695e+07	1.56791e+06	461621	27963.4	1.8027e+07
Africa	5384.42	Canada	27011.3	Spain	13228.7	1.60137e+07	1.56791e+06	461621	27963.4	1.80712e+07
Mexico	5641.66	Madagascar	27250.4	Africa	12540.7	1.60237e+07	1.56791e+06	461621	27963.4	1.80812e+07
Canada	10582.5	Australia	23618.7	Papua New Guinea	6784.91	1.60287e+07	1.56791e+06	461621	27963.4	1.80862e+07
Africa	5384.42	Madagascar	27250.4	Spain	13228.7	1.60889e+07	1.56791e+06	461621	27963.4	1.81464e+07
Australia	4632.32	Canada	27011.3	Cuba	15037.1	1.61389e+07	1.56791e+06	461621	27963.4	1.81964e+07
South America	6584.26	Canada	27011.3	USA	11387.3	1.61496e+07	1.56791e+06	461621	27963.4	1.8207e+07
Australia	4632.32	USA	35493.4	Papua New Guinea	6784.91	1.6152e+07	1.56791e+06	461621	27963.4	1.82095e+07
Mexico	5641.66	Canada	27011.3	Spain	13228.7	1.61698e+07	1.56791e+06	461621	27963.4	1.82273e+07
Australia	4632.32	Madagascar	27250.4	Cuba	15037.1	1.62141e+07	1.56791e+06	461621	27963.4	1.82716e+07
South America	6584.26	Madagascar	27250.4	USA	11387.3	1.62247e+07	1.56791e+06	461621	27963.4	1.82822e+07
Mexico	5641.66	Madagascar	27250.4	Spain	13228.7	1.6245e+07	1.56791e+06	461621	27963.4	1.83025e+07
South America	6584.26	Australia	23618.7	Cuba	15037.1	1.62566e+07	1.56791e+06	461621	27963.4	1.83141e+07
USA	8602.99	Australia	23618.7	USA	11387.3	1.63078e+07	1.56791e+06	461621	27963.4	1.83652e+07
South America	6584.26	Canada	27011.3	Indonesia	12065.2	1.63675e+07	1.56791e+06	461621	27963.4	1.8425e+07
Canada	10582.5	Papua New Guinea	16314.2	Cuba	15037.1	1.63859e+07	1.56791e+06	461621	27963.4	1.84434e+07
Europe	9417.97	Canada	27011.3	Papua New Guinea	6784.91	1.63888e+07	1.56791e+06	461621	27963.4	1.84463e+07
South America	6584.26	Canada	27011.3	Canada	12261.6	1.64307e+07	1.56791e+06	461621	27963.4	1.84882e+07
South America	6584.26	Madagascar	27250.4	Indonesia	12065.2	1.64427e+07	1.56791e+06	461621	27963.4	1.85002e+07
South America	6584.26	Canada	27011.3	Australia	12321.4	1.64499e+07	1.56791e+06	461621	27963.4	1.85074e+07
Europe	9417.97	Madagascar	27250.4	Papua New Guinea	6784.91	1.6464e+07	1.56791e+06	461621	27963.4	1.85215e+07
South America	6584.26	Cuba	32818.6	Papua New Guinea	6784.91	1.64954e+07	1.56791e+06	461621	27963.4	1.85529e+07
South America	6584.26	Madagascar	27250.4	Canada	12261.6	1.65059e+07	1.56791e+06	461621	27963.4	1.85634e+07
South America	6584.26	Canada	27011.3	Africa	12540.7	1.65205e+07	1.56791e+06	461621	27963.4	1.85779e+07
South America	6584.26	Madagascar	27250.4	Australia	12321.4	1.65251e+07	1.56791e+06	461621	27963.4	1.85826e+07
USA	8602.99	Australia	23618.7	Indonesia	12065.2	1.65257e+07	1.56791e+06	461621	27963.4	1.85832e+07
USA	8602.99	Australia	23618.7	Canada	12261.6	1.65889e+07	1.56791e+06	461621	27963.4	1.86464e+07
Africa	5384.42	Canada	27011.3	Cuba	15037.1	1.65953e+07	1.56791e+06	461621	27963.4	1.86528e+07
South America	6584.26	Madagascar	27250.4	Africa	12540.7	1.65956e+07	1.56791e+06	461621	27963.4	1.86531e+07
USA	8602.99	Australia	23618.7	Australia	12321.4	1.66081e+07	1.56791e+06	461621	27963.4	1.86656e+07
Africa	5384.42	USA	35493.4	Papua New Guinea	6784.91	1.66083e+07	1.56791e+06	461621	27963.4	1.86658e+07
Africa	5384.42	Madagascar	27250.4	Cuba	15037.1	1.66705e+07	1.56791e+06	461621	27963.4	1.87279e+07
USA	8602.99	Australia	23618.7	Africa	12540.7	1.66787e+07	1.56791e+06	461621	27963.4	1.87362e+07
South America	6584.26	Canada	27011.3	Spain	13228.7	1.67417e+07	1.56791e+06	461621	27963.4	1.87992e+07
Mexico	5641.66	Canada	27011.3	Cuba	15037.1	1.67513e+07	1.56791e+06	461621	27963.4	1.88088e+07
Mexico	5641.66	USA	35493.4	Papua New Guinea	6784.91	1.67644e+07	1.56791e+06	461621	27963.4	1.88219e+07
Australia	4632.32	Cuba	32818.6	USA	11387.3	1.67911e+07	1.56791e+06	461621	27963.4	1.88486e+07
Europe	9417.97	Australia	23618.7	USA	11387.3	1.68022e+07	1.56791e+06	461621	27963.4	1.88597e+07
South America	6584.26	Madagascar	27250.4	Spain	13228.7	1.68169e+07	1.56791e+06	461621	27963.4	1.88744e+07
Mexico	5641.66	Madagascar	27250.4	Cuba	15037.1	1.68265e+07	1.56791e+06	461621	27963.4	1.8884e+07
USA	8602.99	Australia	23618.7	Spain	13228.7	1.68999e+07	1.56791e+06	461621	27963.4	1.89574e+07
Australia	4632.32	Cuba	32818.6	Indonesia	12065.2	1.70091e+07	1.56791e+06	461621	27963.4	1.90666e+07
Europe	9417.97	Australia	23618.7	Indonesia	12065.2	1.70202e+07	1.56791e+06	461621	27963.4	1.90777e+07
Australia	4632.32	Cuba	32818.6	Canada	12261.6	1.70722e+07	1.56791e+06	461621	27963.4	1.91297e+07
Europe	9417.97	Australia	23618.7	Canada	12261.6	1.70834e+07	1.56791e+06	461621	27963.4	1.91409e+07
Australia	4632.32	Cuba	32818.6	Australia	12321.4	1.70915e+07	1.56791e+06	461621	27963.4	1.91489e+07
Canada	10582.5	Canada	27011.3	Papua New Guinea	6784.91	1.70954e+07	1.56791e+06	461621	27963.4	1.91529e+07
Europe	9417.97	Australia	23618.7	Australia	12321.4	1.71026e+07	1.56791e+06	461621	27963.4	1.91601e+07
Australia	4632.32	Cuba	32818.6	Africa	12540.7	1.7162e+07	1.56791e+06	461621	27963.4	1.92195e+07
Canada	10582.5	Madagascar	27250.4	Papua New Guinea	6784.91	1.71706e+07	1.56791e+06	461621	27963.4	1.92281e+07
Europe	9417.97	Australia	23618.7	Africa	12540.7	1.71731e+07	1.56791e+06	461621	27963.4	1.92306e+07
Africa	5384.42	Cuba	32818.6	USA	11387.3	1.72474e+07	1.56791e+06	461621	27963.4	1.93049e+07
South America	6584.26	Canada	27011.3	Cuba	15037.1	1.73233e+07	1.56791e+06	461621	27963.4	1.93808e+07
South America	6584.26	USA	35493.4	Papua New Guinea	6784.91	1.73363e+07	1.56791e+06	461621	27963.4	1.93938e+07
USA	8602.99	Canada	27011.3	USA	11387.3	1.73744e+07	1.56791e+06	461621	27963.4	1.94319e+07
Australia	4632.32	Cuba	32818.6	Spain	13228.7	1.73833e+07	1.56791e+06	461621	27963.4	1.94407e+07
Europe	9417.97	Australia	23618.7	Spain	13228.7	1.73944e+07	1.56791e+06	461621	27963.4	1.94519e+07
South America	6584.26	Madagascar	27250.4	Cuba	15037.1	1.73985e+07	1.56791e+06	461621	27963.4	1.9456e+07
Mexico	5641.66	Cuba	32818.6	USA	11387.3	1.74035e+07	1.56791e+06	461621	27963.4	1.9461e+07
USA	8602.99	Madagascar	27250.4	USA	11387.3	1.74496e+07	1.56791e+06	461621	27963.4	1.95071e+07
Africa	5384.42	Cuba	32818.6	Indonesia	12065.2	1.74654e+07	1.56791e+06	461621	27963.4	1.95229e+07
USA	8602.99	Australia	23618.7	Cuba	15037.1	1.74815e+07	1.56791e+06	461621	27963.4	1.9539e+07
Canada	10582.5	Australia	23618.7	USA	11387.3	1.75088e+07	1.56791e+06	461621	27963.4	1.95663e+07
Africa	5384.42	Cuba	32818.6	Canada	12261.6	1.75286e+07	1.56791e+06	461621	27963.4	1.95861e+07
Africa	5384.42	Cuba	32818.6	Australia	12321.4	1.75478e+07	1.56791e+06	461621	27963.4	1.96053e+07
USA	8602.99	Canada	27011.3	Indonesia	12065.2	1.75924e+07	1.56791e+06	461621	27963.4	1.96499e+07
Africa	5384.42	Cuba	32818.6	Africa	12540.7	1.76183e+07	1.56791e+06	461621	27963.4	1.96758e+07
Mexico	5641.66	Cuba	32818.6	Indonesia	12065.2	1.76215e+07	1.56791e+06	461621	27963.4	1.9679e+07
Australia	4632.32	USA	35493.4	USA	11387.3	1.76321e+07	1.56791e+06	461621	27963.4	1.96895e+07
USA	8602.99	Canada	27011.3	Canada	12261.6	1.76556e+07	1.56791e+06	461621	27963.4	1.9713e+07
USA	8602.99	Madagascar	27250.4	Indonesia	12065.2	1.76676e+07	1.56791e+06	461621	27963.4	1.97251e+07
USA	8602.99	Canada	27011.3	Australia	12321.4	1.76748e+07	1.56791e+06	461621	27963.4	1.97323e+07
Mexico	5641.66	Cuba	32818.6	Canada	12261.6	1.76847e+07	1.56791e+06	461621	27963.4	1.97421e+07
Mexico	5641.66	Cuba	32818.6	Australia	12321.4	1.77039e+07	1.56791e+06	461621	27963.4	1.97614e+07
USA	8602.99	Cuba	32818.6	Papua New Guinea	6784.91	1.77202e+07	1.56791e+06	461621	27963.4	1.97777e+07
Canada	10582.5	Australia	23618.7	Indonesia	12065.2	1.77268e+07	1.56791e+06	461621	27963.4	1.97843e+07
USA	8602.99	Madagascar	27250.4	Canada	12261.6	1.77307e+07	1.56791e+06	461621	27963.4	1.97882e+07
USA	8602.99	Canada	27011.3	Africa	12540.7	1.77453e+07	1.56791e+06	461621	27963.4	1.98028e+07
USA	8602.99	Madagascar	27250.4	Australia	12321.4	1.775e+07	1.56791e+06	461621	27963.4	1.98075e+07
Mexico	5641.66	Cuba	32818.6	Africa	12540.7	1.77744e+07	1.56791e+06	461621	27963.4	1.98319e+07
Canada	10582.5	Australia	23618.7	Canada	12261.6	1.77899e+07	1.56791e+06	461621	27963.4	1.98474e+07
Canada	10582.5	Australia	23618.7	Australia	12321.4	1.78092e+07	1.56791e+06	461621	27963.4	1.98667e+07
USA	8602.99	Madagascar	27250.4	Africa	12540.7	1.78205e+07	1.56791e+06	461621	27963.4	1.9878e+07
Africa	5384.42	Cuba	32818.6	Spain	13228.7	1.78396e+07	1.56791e+06	461621	27963.4	1.98971e+07
Australia	4632.32	USA	35493.4	Indonesia	12065.2	1.785e+07	1.56791e+06	461621	27963.4	1.99075e+07
Europe	9417.97	Canada	27011.3	USA	11387.3	1.78689e+07	1.56791e+06	461621	27963.4	1.99264e+07
Canada	10582.5	Australia	23618.7	Africa	12540.7	1.78797e+07	1.56791e+06	461621	27963.4	1.99372e+07
Australia	4632.32	USA	35493.4	Canada	12261.6	1.79132e+07	1.56791e+06	461621	27963.4	1.99707e+07
Australia	4632.32	USA	35493.4	Australia	12321.4	1.79324e+07	1.56791e+06	461621	27963.4	1.99899e+07
Europe	9417.97	Madagascar	27250.4	USA	11387.3	1.79441e+07	1.56791e+06	461621	27963.4	2.00016e+07
Australia	4632.32	Cuba	32818.6	Cuba	15037.1	1.79648e+07	1.56791e+06	461621	27963.4	2.00223e+07
USA	8602.99	Canada	27011.3	Spain	13228.7	1.79666e+07	1.56791e+06	461621	27963.4	2.00241e+07
South America	6584.26	Cuba	32818.6	USA	11387.3	1.79754e+07	1.56791e+06	461621	27963.4	2.00329e+07
Europe	9417.97	Australia	23618.7	Cuba	15037.1	1.7976e+07	1.56791e+06	461621	27963.4	2.00335e+07
Mexico	5641.66	Cuba	32818.6	Spain	13228.7	1.79957e+07	1.56791e+06	461621	27963.4	2.00532e+07
Australia	4632.32	USA	35493.4	Africa	12540.7	1.8003e+07	1.56791e+06	461621	27963.4	2.00604e+07
USA	8602.99	Madagascar	27250.4	Spain	13228.7	1.80418e+07	1.56791e+06	461621	27963.4	2.00993e+07
Europe	9417.97	Canada	27011.3	Indonesia	12065.2	1.80869e+07	1.56791e+06	461621	27963.4	2.01444e+07
Africa	5384.42	USA	35493.4	USA	11387.3	1.80884e+07	1.56791e+06	461621	27963.4	2.01459e+07
Canada	10582.5	Australia	23618.7	Spain	13228.7	1.8101e+07	1.56791e+06	461621	27963.4	2.01585e+07
Europe	9417.97	Canada	27011.3	Canada	12261.6	1.815e+07	1.56791e+06	461621	27963.4	2.02075e+07
Europe	9417.97	Madagascar	27250.4	Indonesia	12065.2	1.81621e+07	1.56791e+06	461621	27963.4	2.02196e+07
Europe	9417.97	Canada	27011.3	Australia	12321.4	1.81693e+07	1.56791e+06	461621	27963.4	2.02268e+07
South America	6584.26	Cuba	32818.6	Indonesia	12065.2	1.81934e+07	1.56791e+06	461621	27963.4	2.02509e+07
Europe	9417.97	Cuba	32818.6	Papua New Guinea	6784.91	1.82147e+07	1.56791e+06	461621	27963.4	2.02722e+07
Australia	4632.32	USA	35493.4	Spain	13228.7	1.82242e+07	1.56791e+06	461621	27963.4	2.02817e+07
Europe	9417.97	Madagascar	27250.4	Canada	12261.6	1.82252e+07	1.56791e+06	461621	27963.4	2.02827e+07
Europe	9417.97	Canada	27011.3	Africa	12540.7	1.82398e+07	1.56791e+06	461621	27963.4	2.02973e+07
Europe	9417.97	Madagascar	27250.4	Australia	12321.4	1.82445e+07	1.56791e+06	461621	27963.4	2.03019e+07
Mexico	5641.66	USA	35493.4	USA	11387.3	1.82445e+07	1.56791e+06	461621	27963.4	2.0302e+07
South America	6584.26	Cuba	32818.6	Canada	12261.6	1.82566e+07	1.56791e+06	461621	27963.4	2.03141e+07
South America	6584.26	Cuba	32818.6	Australia	12321.4	1.82758e+07	1.56791e+06	461621	27963.4	2.03333e+07
Africa	5384.42	USA	35493.4	Indonesia	12065.2	1.83064e+07	1.56791e+06	461621	27963.4	2.03639e+07
Europe	9417.97	Madagascar	27250.4	Africa	12540.7	1.8315e+07	1.56791e+06	461621	27963.4	2.03725e+07
South America	6584.26	Cuba	32818.6	Africa	12540.7	1.83463e+07	1.56791e+06	461621	27963.4	2.04038e+07
Africa	5384.42	USA	35493.4	Canada	12261.6	1.83695e+07	1.56791e+06	461621	27963.4	2.0427e+07
Africa	5384.42	USA	35493.4	Australia	12321.4	1.83888e+07	1.56791e+06	461621	27963.4	2.04462e+07
Africa	5384.42	Cuba	32818.6	Cuba	15037.1	1.84212e+07	1.56791e+06	461621	27963.4	2.04786e+07
Africa	5384.42	USA	35493.4	Africa	12540.7	1.84593e+07	1.56791e+06	461621	27963.4	2.05168e+07
Europe	9417.97	Canada	27011.3	Spain	13228.7	1.84611e+07	1.56791e+06	461621	27963.4	2.05186e+07
Mexico	5641.66	USA	35493.4	Indonesia	12065.2	1.84625e+07	1.56791e+06	461621	27963.4	2.052e+07
Mexico	5641.66	USA	35493.4	Canada	12261.6	1.85256e+07	1.56791e+06	461621	27963.4	2.05831e+07
Europe	9417.97	Madagascar	27250.4	Spain	13228.7	1.85363e+07	1.56791e+06	461621	27963.4	2.05937e+07
Mexico	5641.66	USA	35493.4	Australia	12321.4	1.85448e+07	1.56791e+06	461621	27963.4	2.06023e+07
USA	8602.99	Canada	27011.3	Cuba	15037.1	1.85481e+07	1.56791e+06	461621	27963.4	2.06056e+07
USA	8602.99	USA	35493.4	Papua New Guinea	6784.91	1.85612e+07	1.56791e+06	461621	27963.4	2.06187e+07
South America	6584.26	Cuba	32818.6	Spain	13228.7	1.85676e+07	1.56791e+06	461621	27963.4	2.06251e+07
Canada	10582.5	Canada	27011.3	USA	11387.3	1.85755e+07	1.56791e+06	461621	27963.4	2.0633e+07
Mexico	5641.66	Cuba	32818.6	Cuba	15037.1	1.85772e+07	1.56791e+06	461621	27963.4	2.06347e+07
Mexico	5641.66	USA	35493.4	Africa	12540.7	1.86154e+07	1.56791e+06	461621	27963.4	2.06729e+07
USA	8602.99	Madagascar	27250.4	Cuba	15037.1	1.86233e+07	1.56791e+06	461621	27963.4	2.06808e+07
Canada	10582.5	Madagascar	27250.4	USA	11387.3	1.86507e+07	1.56791e+06	461621	27963.4	2.07081e+07
Africa	5384.42	USA	35493.4	Spain	13228.7	1.86806e+07	1.56791e+06	461621	27963.4	2.0738e+07
Canada	10582.5	Australia	23618.7	Cuba	15037.1	1.86825e+07	1.56791e+06	461621	27963.4	2.074e+07
Canada	10582.5	Canada	27011.3	Indonesia	12065.2	1.87935e+07	1.56791e+06	461621	27963.4	2.08509e+07
Australia	4632.32	USA	35493.4	Cuba	15037.1	1.88058e+07	1.56791e+06	461621	27963.4	2.08633e+07
South America	6584.26	USA	35493.4	USA	11387.3	1.88164e+07	1.56791e+06	461621	27963.4	2.08739e+07
Mexico	5641.66	USA	35493.4	Spain	13228.7	1.88366e+07	1.56791e+06	461621	27963.4	2.08941e+07
Canada	10582.5	Canada	27011.3	Canada	12261.6	1.88566e+07	1.56791e+06	461621	27963.4	2.09141e+07
Canada	10582.5	Madagascar	27250.4	Indonesia	12065.2	1.88686e+07	1.56791e+06	461621	27963.4	2.09261e+07
Canada	10582.5	Canada	27011.3	Australia	12321.4	1.88758e+07	1.56791e+06	461621	27963.4	2.09333e+07
Canada	10582.5	Cuba	32818.6	Papua New Guinea	6784.91	1.89213e+07	1.56791e+06	461621	27963.4	2.09788e+07
Canada	10582.5	Madagascar	27250.4	Canada	12261.6	1.89318e+07	1.56791e+06	461621	27963.4	2.09893e+07
Canada	10582.5	Canada	27011.3	Africa	12540.7	1.89464e+07	1.56791e+06	461621	27963.4	2.10039e+07
Canada	10582.5	Madagascar	27250.4	Australia	12321.4	1.8951e+07	1.56791e+06	461621	27963.4	2.10085e+07
Canada	10582.5	Madagascar	27250.4	Africa	12540.7	1.90216e+07	1.56791e+06	461621	27963.4	2.1079e+07
South America	6584.26	USA	35493.4	Indonesia	12065.2	1.90344e+07	1.56791e+06	461621	27963.4	2.10919e+07
Europe	9417.97	Canada	27011.3	Cuba	15037.1	1.90426e+07	1.56791e+06	461621	27963.4	2.11001e+07
Europe	9417.97	USA	35493.4	Papua New Guinea	6784.91	1.90557e+07	1.56791e+06	461621	27963.4	2.11132e+07
South America	6584.26	USA	35493.4	Canada	12261.6	1.90975e+07	1.56791e+06	461621	27963.4	2.1155e+07
South America	6584.26	USA	35493.4	Australia	12321.4	1.91168e+07	1.56791e+06	461621	27963.4	2.11743e+07
Europe	9417.97	Madagascar	27250.4	Cuba	15037.1	1.91178e+07	1.56791e+06	461621	27963.4	2.11753e+07
South America	6584.26	Cuba	32818.6	Cuba	15037.1	1.91492e+07	1.56791e+06	461621	27963.4	2.12066e+07
Canada	10582.5	Canada	27011.3	Spain	13228.7	1.91676e+07	1.56791e+06	461621	27963.4	2.12251e+07
South America	6584.26	USA	35493.4	Africa	12540.7	1.91873e+07	1.56791e+06	461621	27963.4	2.12448e+07
USA	8602.99	Cuba	32818.6	USA	11387.3	1.92003e+07	1.56791e+06	461621	27963.4	2.12578e+07
Canada	10582.5	Madagascar	27250.4	Spain	13228.7	1.92428e+07	1.56791e+06	461621	27963.4	2.13003e+07
Africa	5384.42	USA	35493.4	Cuba	15037.1	1.92621e+07	1.56791e+06	461621	27963.4	2.13196e+07
South America	6584.26	USA	35493.4	Spain	13228.7	1.94086e+07	1.56791e+06	461621	27963.4	2.14661e+07
Mexico	5641.66	USA	35493.4	Cuba	15037.1	1.94182e+07	1.56791e+06	461621	27963.4	2.14757e+07
USA	8602.99	Cuba	32818.6	Indonesia	12065.2	1.94183e+07	1.56791e+06	461621	27963.4	2.14758e+07
USA	8602.99	Cuba	32818.6	Canada	12261.6	1.94814e+07	1.56791e+06	461621	27963.4	2.15389e+07
USA	8602.99	Cuba	32818.6	Australia	12321.4	1.95007e+07	1.56791e+06	461621	27963.4	2.15582e+07
USA	8602.99	Cuba	32818.6	Africa	12540.7	1.95712e+07	1.56791e+06	461621	27963.4	2.16287e+07
Europe	9417.97	Cuba	32818.6	USA	11387.3	1.96948e+07	1.56791e+06	461621	27963.4	2.17523e+07
Canada	10582.5	Canada	27011.3	Cuba	15037.1	1.97492e+07	1.56791e+06	461621	27963.4	2.18067e+07
Canada	10582.5	USA	35493.4	Papua New Guinea	6784.91	1.97622e+07	1.56791e+06	461621	27963.4	2.18197e+07
USA	8602.99	Cuba	32818.6	Spain	13228.7	1.97925e+07	1.56791e+06	461621	27963.4	2.185e+07
Canada	10582.5	Madagascar	27250.4	Cuba	15037.1	1.98244e+07	1.56791e+06	461621	27963.4	2.18819e+07
Europe	9417.97	Cuba	32818.6	Indonesia	12065.2	1.99128e+07	1.56791e+06	461621	27963.4	2.19703e+07
Europe	9417.97	Cuba	32818.6	Canada	12261.6	1.99759e+07	1.56791e+06	461621	27963.4	2.20334e+07
South America	6584.26	USA	35493.4	Cuba	15037.1	1.99901e+07	1.56791e+06	461621	27963.4	2.20476e+07
Europe	9417.97	Cuba	32818.6	Australia	12321.4	1.99951e+07	1.56791e+06	461621	27963.4	2.20526e+07
USA	8602.99	USA	35493.4	USA	11387.3	2.00413e+07	1.56791e+06	461621	27963.4	2.20987e+07
Europe	9417.97	Cuba	32818.6	Africa	12540.7	2.00657e+07	1.56791e+06	461621	27963.4	2.21232e+07
USA	8602.99	USA	35493.4	Indonesia	12065.2	2.02592e+07	1.56791e+06	461621	27963.4	2.23167e+07
Europe	9417.97	Cuba	32818.6	Spain	13228.7	2.02869e+07	1.56791e+06	461621	27963.4	2.23444e+07
USA	8602.99	USA	35493.4	Canada	12261.6	2.03224e+07	1.56791e+06	461621	27963.4	2.23799e+07
USA	8602.99	USA	35493.4	Australia	12321.4	2.03416e+07	1.56791e+06	461621	27963.4	2.23991e+07
USA	8602.99	Cuba	32818.6	Cuba	15037.1	2.0374e+07	1.56791e+06	461621	27963.4	2.24315e+07
Canada	10582.5	Cuba	32818.6	USA	11387.3	2.04013e+07	1.56791e+06	461621	27963.4	2.24588e+07
USA	8602.99	USA	35493.4	Africa	12540.7	2.04122e+07	1.56791e+06	461621	27963.4	2.24697e+07
Europe	9417.97	USA	35493.4	USA	11387.3	2.05357e+07	1.56791e+06	461621	27963.4	2.25932e+07
Canada	10582.5	Cuba	32818.6	Indonesia	12065.2	2.06193e+07	1.56791e+06	461621	27963.4	2.26768e+07
USA	8602.99	USA	35493.4	Spain	13228.7	2.06334e+07	1.56791e+06	461621	27963.4	2.26909e+07
Canada	10582.5	Cuba	32818.6	Canada	12261.6	2.06825e+07	1.56791e+06	461621	27963.4	2.274e+07
Canada	10582.5	Cuba	32818.6	Australia	12321.4	2.07017e+07	1.56791e+06	461621	27963.4	2.27592e+07
Europe	9417.97	USA	35493.4	Indonesia	12065.2	2.07537e+07	1.56791e+06	461621	27963.4	2.28112e+07
Canada	10582.5	Cuba	32818.6	Africa	12540.7	2.07722e+07	1.56791e+06	461621	27963.4	2.28297e+07
Europe	9417.97	USA	35493.4	Canada	12261.6	2.08169e+07	1.56791e+06	461621	27963.4	2.28744e+07
Europe	9417.97	USA	35493.4	Australia	12321.4	2.08361e+07	1.56791e+06	461621	27963.4	2.28936e+07
Europe	9417.97	Cuba	32818.6	Cuba	15037.1	2.08685e+07	1.56791e+06	461621	27963.4	2.2926e+07
Europe	9417.97	USA	35493.4	Africa	12540.7	2.09066e+07	1.56791e+06	461621	27963.4	2.29641e+07
Canada	10582.5	Cuba	32818.6	Spain	13228.7	2.09935e+07	1.56791e+06	461621	27963.4	2.3051e+07
Europe	9417.97	USA	35493.4	Spain	13228.7	2.11279e+07	1.56791e+06	461621	27963.4	2.31854e+07
USA	8602.99	USA	35493.4	Cuba	15037.1	2.1215e+07	1.56791e+06	461621	27963.4	2.32725e+07
Canada	10582.5	USA	35493.4	USA	11387.3	2.12423e+07	1.56791e+06	461621	27963.4	2.32998e+07
Canada	10582.5	USA	35493.4	Indonesia	12065.2	2.14603e+07	1.56791e+06	461621	27963.4	2.35178e+07
Canada	10582.5	USA	35493.4	Canada	12261.6	2.15234e+07	1.56791e+06	461621	27963.4	2.35809e+07
Canada	10582.5	USA	35493.4	Australia	12321.4	2.15427e+07	1.56791e+06	461621	27963.4	2.36002e+07
Canada	10582.5	Cuba	32818.6	Cuba	15037.1	2.15751e+07	1.56791e+06	461621	27963.4	2.36326e+07
Canada	10582.5	USA	35493.4	Africa	12540.7	2.16132e+07	1.56791e+06	461621	27963.4	2.36707e+07
Europe	9417.97	USA	35493.4	Cuba	15037.1	2.17095e+07	1.56791e+06	461621	27963.4	2.3767e+07
Canada	10582.5	USA	35493.4	Spain	13228.7	2.18345e+07	1.56791e+06	461621	27963.4	2.3892e+07
Canada	10582.5	USA	35493.4	Cuba	15037.1	2.2416e+07	1.56791e+06	461621	27963.4	2.44735e+07

## Sheet: Fig. 6
		Global average	USA - primary	USA - hydro	USA - upcycling	Global average	USA - primary	USA - hydro	USA - upcycling	Global average	USA - primary	USA - hydro	USA - upcycling	Global average	USA - primary	USA - hydro	USA - upcycling	Global average	USA - primary	USA - hydro	USA - upcycling
Material	Unit	NMC 95	NMC 95	NMC 95	NMC 95	NMC 811	NMC 811	NMC 811	NMC 811	NMC 622	NMC 622	NMC 622	NMC 622	NMC 532	NMC 532	NMC 532	NMC 532	NMC 111	NMC 111	NMC 111	NMC 111
Li2CO3	$/GWh	2.61902e+06	3.84932e+06	6.23485e+06	2.94345e+06	2.84114e+06	4.17577e+06	6.71473e+06	3.16275e+06	3.18109e+06	4.67542e+06	7.41589e+06	3.51246e+06	3.25383e+06	4.78232e+06	7.74317e+06	3.61678e+06	3.55152e+06	5.21986e+06	8.23844e+06	4.21413e+06
CoSO4	$/GWh	305605	634053	574444	0	1.32122e+06	2.74119e+06	2.46554e+06	0	2.96742e+06	6.15665e+06	5.4622e+06	0	3.14501e+06	6.52509e+06	5.90944e+06	0	5.37869e+06	1.11594e+07	9.85163e+06	0
NiSO4	$/GWh	8.17664e+06	7.66677e+06	1.0825e+07	0	7.46203e+06	6.99672e+06	9.80757e+06	0	6.29111e+06	5.89882e+06	8.1561e+06	0	5.52377e+06	5.17933e+06	7.31018e+06	0	3.90553e+06	3.66199e+06	5.03823e+06	0
MnSO4	$/GWh	28266.6	28266.6	35771.1	0	121459	121459	152595	0	273654	273654	339126	0	405319	405319	512735	0	509630	509630	628431	0
NaOH	$/GWh	343466	343466	343466	0	371225	371225	371225	0	415644	415644	415644	0	424035	424035	424035	0	461621	461621	461621	0
NH4OH	$/GWh	166448	166448	166448	0	179900	179900	179900	0	201426	201426	201426	0	205492	205492	205492	0	223707	223707	223707	0
pCAM	$/GWh	0	0	0	1.26248e+07			0	1.36621e+07			0	1.53946e+07			0	1.50787e+07			0	1.87259e+07
TOTAL	$/GWh	1.16395e+07	1.26883e+07	1.818e+07	1.55682e+07	1.2297e+07	1.45863e+07	1.96916e+07	1.68248e+07	1.33304e+07	1.76216e+07	2.19904e+07	1.8907e+07	1.29575e+07	1.75216e+07	2.2105e+07	1.86955e+07	1.40307e+07	2.12362e+07	2.44421e+07	2.294e+07

## Sheet: Fig. 7
US EoL Supply	Basic	High	Low
	EoL NMC (aggregated)	EoL NMC (aggregated)	EoL NMC (aggregated)
Year	kWh	kWh	kWh
2025	295657	295657	295657
2026	891365	891365	891365
2027	2.00314e+06	2.00314e+06	2.00313e+06
2028	3.33274e+06	3.33304e+06	3.33245e+06
2029	4.96019e+06	4.96469e+06	4.95573e+06
2030	8.24885e+06	8.2879e+06	8.21017e+06
2031	1.49836e+07	1.52185e+07	1.47507e+07
2032	2.5635e+07	2.67175e+07	2.45597e+07
2033	3.81042e+07	4.18912e+07	3.4337e+07
2034	5.41185e+07	6.46023e+07	4.36694e+07
2035	7.78746e+07	9.95812e+07	5.61736e+07
2036	1.10286e+08	1.43759e+08	7.66888e+07
2037	1.47912e+08	1.92765e+08	1.02846e+08
2038	1.88088e+08	2.4505e+08	1.31012e+08
2039	2.27344e+08	2.96163e+08	1.58606e+08
2040	2.59054e+08	3.37382e+08	1.80922e+08
2041	2.78545e+08	3.62601e+08	1.94641e+08
2042	2.92696e+08	3.80765e+08	2.0451e+08
2043	3.08128e+08	4.00635e+08	2.15274e+08
2044	3.25761e+08	4.23534e+08	2.27715e+08
2045	3.46163e+08	4.50079e+08	2.42192e+08
2046	3.70424e+08	4.81647e+08	2.59292e+08
2047	3.98462e+08	5.18248e+08	2.79009e+08
2048	4.30263e+08	5.59749e+08	3.01336e+08
2049	4.67636e+08	6.08324e+08	3.27609e+08
2050	5.14018e+08	6.68513e+08	3.60174e+08
basic - hydro	NMC 95								NMC 811								NMC 622								NMC 532								NMC 111
	TOTAL other costs (CapEx/OpEx)	TOTAL costs (other + black mass)	Li costs	Co costs	Ni costs	Mn costs	GWh CAM costs	GWh CAM costs reduced by black mass	TOTAL other costs (CapEx/OpEx)	TOTAL costs (other + black mass)	Li costs	Co costs	Ni costs	Mn costs	GWh CAM costs	GWh CAM costs reduced by black mass	TOTAL other costs (CapEx/OpEx)	TOTAL costs (other + black mass)	Li costs	Co costs	Ni costs	Mn costs	GWh CAM costs	GWh CAM costs reduced by black mass	TOTAL other costs (CapEx/OpEx)	TOTAL costs (other + black mass)	Li costs	Co costs	Ni costs	Mn costs	GWh CAM costs	GWh CAM costs reduced by black mass	TOTAL other costs (CapEx/OpEx)	TOTAL costs (other + black mass)	Li costs	Co costs	Ni costs	Mn costs	GWh CAM costs	GWh CAM costs reduced by black mass
	$	$	$/t	$/t	$/t	$/t	$	$	$	$	$/t	$/t	$/t	$/t	$	$	$	$	$/t	$/t	$/t	$/t	$	$	$	$	$/t	$/t	$/t	$/t	$	$	$	$	$/t	$/t	$/t	$/t	$	$
	3.63077e+09	6.97319e+09	13934.5	32156.5	16078.3	2143.77	1.818e+07	1.35623e+07	3.63077e+09	6.97507e+09	13833.8	31924.1	15962.1	2128.28	1.96916e+07	1.47311e+07	3.63077e+09	6.93477e+09	13645.6	31489.8	15744.9	2099.32	2.19904e+07	1.65458e+07	3.63077e+09	6.67139e+09	13929.3	32144.5	16072.3	2142.97	2.2105e+07	1.68887e+07	3.63077e+09	6.98091e+09	13578	31333.8	15666.9	2088.92	2.44421e+07	1.84453e+07
	3.07007e+09	6.41249e+09	12814.1	29570.9	14785.5	1971.39	1.67592e+07	1.21415e+07	3.07007e+09	6.41437e+09	12721.8	29357.9	14678.9	1957.19	1.81529e+07	1.31925e+07	3.07007e+09	6.37407e+09	12542.3	28943.7	14471.9	1929.58	2.02623e+07	1.48177e+07	3.07007e+09	6.11069e+09	12758.6	29442.9	14721.5	1962.86	2.03001e+07	1.50838e+07	3.07007e+09	6.42021e+09	12487.4	28817.1	14408.6	1921.14	2.2534e+07	1.65372e+07
	2.71454e+09	6.05696e+09	12103.6	27931.4	13965.7	1862.09	1.58583e+07	1.12406e+07	2.71454e+09	6.05883e+09	12016.6	27730.7	13865.3	1848.71	1.71773e+07	1.22169e+07	2.71454e+09	6.01854e+09	11842.7	27329.3	13664.7	1821.95	1.91665e+07	1.3722e+07	2.71454e+09	5.75516e+09	12016.3	27729.9	13864.9	1848.66	1.91557e+07	1.39393e+07	2.71454e+09	6.06468e+09	11795.9	27221.3	13610.7	1814.76	2.1324e+07	1.53273e+07
	2.5124e+09	5.85482e+09	11699.7	26999.2	13499.6	1799.95	1.53461e+07	1.07284e+07	2.5124e+09	5.8567e+09	11615.7	26805.5	13402.8	1787.03	1.66226e+07	1.16622e+07	2.5124e+09	5.8164e+09	11445	26411.5	13205.7	1760.76	1.85435e+07	1.3099e+07	2.5124e+09	5.55302e+09	11594.2	26755.9	13378	1783.73	1.8505e+07	1.32886e+07	2.5124e+09	5.86254e+09	11402.8	26314.1	13157	1754.27	2.06361e+07	1.46394e+07
	2.36504e+09	5.70746e+09	11405.2	26319.7	13159.9	1754.65	1.49727e+07	1.0355e+07	2.36504e+09	5.70934e+09	11323.5	26131.1	13065.5	1742.07	1.62183e+07	1.12578e+07	2.36504e+09	5.66904e+09	11155	25742.3	12871.2	1716.15	1.80894e+07	1.26448e+07	2.36504e+09	5.40566e+09	11286.6	26045.9	13023	1736.39	1.80306e+07	1.28143e+07	2.36504e+09	5.71518e+09	11116.1	25652.6	12826.3	1710.17	2.01347e+07	1.41379e+07
	2.18908e+09	5.5315e+09	11053.6	25508.3	12754.1	1700.55	1.45268e+07	9.90911e+06	2.18908e+09	5.53338e+09	10974.5	25325.7	12662.9	1688.38	1.57354e+07	1.0775e+07	2.18908e+09	5.49308e+09	10808.8	24943.3	12471.7	1662.89	1.7547e+07	1.21025e+07	2.18908e+09	5.2297e+09	10919.2	25198.1	12599	1679.87	1.74642e+07	1.22478e+07	2.18908e+09	5.53922e+09	10773.9	24862.8	12431.4	1657.52	1.95359e+07	1.35391e+07
	1.99921e+09	5.34163e+09	10674.2	24632.7	12316.4	1642.18	1.40456e+07	9.42798e+06	1.99921e+09	5.34351e+09	10597.9	24456.7	12228.3	1630.45	1.52144e+07	1.0254e+07	1.99921e+09	5.30321e+09	10435.2	24081.1	12040.6	1605.41	1.69619e+07	1.15173e+07	1.99921e+09	5.03984e+09	10522.7	24283.3	12141.6	1618.88	1.6853e+07	1.16366e+07	1.99921e+09	5.34935e+09	10404.6	24010.6	12005.3	1600.71	1.88897e+07	1.28929e+07
	1.84251e+09	5.18493e+09	10361	23910.1	11955	1594	1.36486e+07	9.03089e+06	1.84251e+09	5.18681e+09	10287.1	23739.5	11869.7	1582.63	1.47844e+07	9.82394e+06	1.84251e+09	5.14651e+09	10126.8	23369.6	11684.8	1557.97	1.64789e+07	1.10343e+07	1.84251e+09	4.88313e+09	10195.6	23528.2	11764.1	1568.55	1.63486e+07	1.11322e+07	1.84251e+09	5.19265e+09	10099.8	23307.2	11653.6	1553.82	1.83564e+07	1.23597e+07
	1.73478e+09	5.0772e+09	10145.8	23413.3	11706.6	1560.88	1.33756e+07	8.7579e+06	1.73478e+09	5.07908e+09	10073.4	23246.4	11623.2	1549.76	1.44887e+07	9.52831e+06	1.73478e+09	5.03878e+09	9914.83	22880.4	11440.2	1525.36	1.61468e+07	1.07023e+07	1.73478e+09	4.7754e+09	9970.62	23009.1	11504.6	1533.94	1.60018e+07	1.07854e+07	1.73478e+09	5.08492e+09	9890.26	22823.7	11411.8	1521.58	1.79898e+07	1.1993e+07
	1.64468e+09	4.98711e+09	9965.72	22997.8	11498.9	1533.19	1.31473e+07	8.5296e+06	1.64468e+09	4.98898e+09	9894.76	22834.1	11417	1522.27	1.42415e+07	9.28108e+06	1.64468e+09	4.94868e+09	9737.55	22471.3	11235.6	1498.08	1.58692e+07	1.04246e+07	1.64468e+09	4.68531e+09	9782.52	22575	11287.5	1505	1.57118e+07	1.04954e+07	1.64468e+09	4.99483e+09	9715.03	22419.3	11209.7	1494.62	1.76832e+07	1.16864e+07
	1.55617e+09	4.8986e+09	9788.85	22589.7	11294.8	1505.98	1.2923e+07	8.30532e+06	1.55617e+09	4.90047e+09	9719.21	22429	11214.5	1495.26	1.39986e+07	9.0382e+06	1.55617e+09	4.86017e+09	9563.39	22069.4	11034.7	1471.29	1.55964e+07	1.01518e+07	1.55617e+09	4.5968e+09	9597.72	22148.6	11074.3	1476.57	1.54268e+07	1.02105e+07	1.55617e+09	4.90632e+09	9542.88	22022	11011	1468.14	1.7382e+07	1.13852e+07
	1.476e+09	4.81842e+09	9628.64	22219.9	11110	1481.33	1.27198e+07	8.10216e+06	1.476e+09	4.8203e+09	9560.21	22062	11031	1470.8	1.37786e+07	8.8182e+06	1.476e+09	4.78e+09	9405.64	21705.3	10852.7	1447.02	1.53493e+07	9.90474e+06	1.476e+09	4.51663e+09	9430.33	21762.3	10881.1	1450.82	1.51688e+07	9.9524e+06	1.476e+09	4.82614e+09	9386.94	21662.2	10831.1	1444.14	1.71092e+07	1.11124e+07
	1.41159e+09	4.75401e+09	9499.93	21922.9	10961.5	1461.53	1.25566e+07	7.93894e+06	1.41159e+09	4.75589e+09	9432.46	21767.2	10883.6	1451.15	1.36019e+07	8.64145e+06	1.41159e+09	4.71559e+09	9278.9	21412.8	10706.4	1427.52	1.51508e+07	9.70622e+06	1.41159e+09	4.45222e+09	9295.84	21451.9	10726	1430.13	1.49614e+07	9.74506e+06	1.41159e+09	4.76173e+09	9261.66	21373.1	10686.5	1424.87	1.689e+07	1.08932e+07
	1.36096e+09	4.70338e+09	9398.76	21689.4	10844.7	1445.96	1.24283e+07	7.81065e+06	1.36096e+09	4.70526e+09	9332.05	21535.5	10767.7	1435.7	1.34629e+07	8.50252e+06	1.36096e+09	4.66496e+09	9179.27	21182.9	10591.5	1412.2	1.49947e+07	9.55018e+06	1.36096e+09	4.40159e+09	9190.13	21208	10604	1413.87	1.47984e+07	9.58208e+06	1.36096e+09	4.71111e+09	9163.19	21145.8	10572.9	1409.72	1.67177e+07	1.07209e+07
	1.32231e+09	4.66473e+09	9321.52	21511.2	10755.6	1434.08	1.23304e+07	7.7127e+06	1.32231e+09	4.66661e+09	9255.39	21358.6	10679.3	1423.91	1.33569e+07	8.39645e+06	1.32231e+09	4.62631e+09	9103.21	21007.4	10503.7	1400.49	1.48756e+07	9.43105e+06	1.32231e+09	4.36293e+09	9109.43	21021.8	10510.9	1401.45	1.4674e+07	9.45766e+06	1.32231e+09	4.67245e+09	9088.01	20972.3	10486.2	1398.15	1.65862e+07	1.05894e+07
	1.29632e+09	4.63875e+09	9269.59	21391.4	10695.7	1426.09	1.22645e+07	7.64685e+06	1.29632e+09	4.64062e+09	9203.85	21239.6	10619.8	1415.98	1.32856e+07	8.32514e+06	1.29632e+09	4.60032e+09	9052.08	20889.4	10444.7	1392.63	1.47955e+07	9.35096e+06	1.29632e+09	4.33695e+09	9055.17	20896.6	10448.3	1393.1	1.45904e+07	9.37401e+06	1.29632e+09	4.64647e+09	9037.46	20855.7	10427.8	1390.38	1.64977e+07	1.05009e+07
	1.28211e+09	4.62453e+09	9241.18	21325.8	10662.9	1421.72	1.22285e+07	7.61083e+06	1.28211e+09	4.62641e+09	9175.65	21174.6	10587.3	1411.64	1.32466e+07	8.28613e+06	1.28211e+09	4.58611e+09	9024.11	20824.9	10412.4	1388.32	1.47517e+07	9.30714e+06	1.28211e+09	4.32273e+09	9025.49	20828.1	10414	1388.54	1.45446e+07	9.32825e+06	1.28211e+09	4.63225e+09	9009.81	20791.9	10395.9	1386.13	1.64493e+07	1.04526e+07
	1.27249e+09	4.61491e+09	9221.96	21281.4	10640.7	1418.76	1.22041e+07	7.58645e+06	1.27249e+09	4.61679e+09	9156.57	21130.5	10565.3	1408.7	1.32202e+07	8.25973e+06	1.27249e+09	4.57649e+09	9005.18	20781.2	10390.6	1385.41	1.4722e+07	9.27749e+06	1.27249e+09	4.31311e+09	9005.4	20781.7	10390.8	1385.45	1.45136e+07	9.29728e+06	1.27249e+09	4.62263e+09	8991.1	20748.7	10374.3	1383.25	1.64166e+07	1.04198e+07
	1.26259e+09	4.60501e+09	9202.18	21235.8	10617.9	1415.72	1.2179e+07	7.56136e+06	1.26259e+09	4.60689e+09	9136.94	21085.2	10542.6	1405.68	1.3193e+07	8.23256e+06	1.26259e+09	4.56659e+09	8985.7	20736.2	10368.1	1382.42	1.46915e+07	9.24698e+06	1.26259e+09	4.30321e+09	8984.73	20734	10367	1382.27	1.44818e+07	9.26541e+06	1.26259e+09	4.61273e+09	8971.85	20704.3	10352.1	1380.28	1.63829e+07	1.03861e+07
	1.25195e+09	4.59437e+09	9180.92	21186.7	10593.4	1412.45	1.21521e+07	7.53442e+06	1.25195e+09	4.59625e+09	9115.84	21036.6	10518.3	1402.44	1.31638e+07	8.20338e+06	1.25195e+09	4.55595e+09	8964.77	20687.9	10344	1379.2	1.46588e+07	9.2142e+06	1.25195e+09	4.29258e+09	8962.53	20682.8	10341.4	1378.85	1.44475e+07	9.23117e+06	1.25195e+09	4.60209e+09	8951.16	20656.5	10328.3	1377.1	1.63467e+07	1.03499e+07
	1.24045e+09	4.58287e+09	9157.93	21133.7	10566.8	1408.91	1.21229e+07	7.50526e+06	1.24045e+09	4.58475e+09	9093.02	20983.9	10491.9	1398.93	1.31322e+07	8.17181e+06	1.24045e+09	4.54445e+09	8942.13	20635.7	10317.8	1375.71	1.46233e+07	9.17874e+06	1.24045e+09	4.28107e+09	8938.5	20627.3	10313.7	1375.15	1.44105e+07	9.19413e+06	1.24045e+09	4.59059e+09	8928.78	20604.9	10302.4	1373.66	1.63076e+07	1.03108e+07
	1.22774e+09	4.57016e+09	9132.54	21075.1	10537.5	1405.01	1.20907e+07	7.47306e+06	1.22774e+09	4.57204e+09	9067.82	20925.7	10462.9	1395.05	1.30974e+07	8.13694e+06	1.22774e+09	4.53174e+09	8917.13	20578	10289	1371.87	1.45841e+07	9.13958e+06	1.22774e+09	4.26836e+09	8911.97	20566.1	10283	1371.07	1.43696e+07	9.15323e+06	1.22774e+09	4.57788e+09	8904.06	20547.8	10273.9	1369.86	1.62643e+07	1.02675e+07
	1.2142e+09	4.55662e+09	9105.48	21012.6	10506.3	1400.84	1.20564e+07	7.43875e+06	1.2142e+09	4.5585e+09	9040.96	20863.8	10431.9	1390.92	1.30602e+07	8.09978e+06	1.2142e+09	4.5182e+09	8890.48	20516.5	10258.2	1367.77	1.45424e+07	9.09784e+06	1.2142e+09	4.25482e+09	8883.7	20500.8	10250.4	1366.72	1.4326e+07	9.10964e+06	1.2142e+09	4.56434e+09	8877.73	20487.1	10243.5	1365.8	1.62182e+07	1.02215e+07
	1.20011e+09	4.54253e+09	9077.32	20947.7	10473.8	1396.51	1.20207e+07	7.40304e+06	1.20011e+09	4.54441e+09	9013.02	20799.3	10399.6	1386.62	1.30215e+07	8.06112e+06	1.20011e+09	4.50411e+09	8862.76	20452.5	10226.3	1363.5	1.4499e+07	9.05442e+06	1.20011e+09	4.24073e+09	8854.28	20433	10216.5	1362.2	1.42806e+07	9.06429e+06	1.20011e+09	4.55025e+09	8850.32	20423.8	10211.9	1361.59	1.61703e+07	1.01735e+07
	1.18501e+09	4.52743e+09	9047.15	20878	10439	1391.87	1.19825e+07	7.36478e+06	1.18501e+09	4.52931e+09	8983.08	20730.2	10365.1	1382.01	1.29801e+07	8.01968e+06	1.18501e+09	4.48901e+09	8833.05	20384	10192	1358.93	1.44524e+07	9.00788e+06	1.18501e+09	4.22563e+09	8822.76	20360.2	10180.1	1357.35	1.4232e+07	9.01568e+06	1.18501e+09	4.53515e+09	8820.96	20356.1	10178	1357.07	1.61189e+07	1.01221e+07
	1.1681e+09	4.51052e+09	9013.36	20800.1	10400	1386.67	1.19396e+07	7.32193e+06	1.1681e+09	4.5124e+09	8949.53	20652.8	10326.4	1376.85	1.29337e+07	7.97327e+06	1.1681e+09	4.4721e+09	8799.77	20307.2	10153.6	1353.81	1.44003e+07	8.95576e+06	1.1681e+09	4.20872e+09	8787.45	20278.7	10139.4	1351.91	1.41776e+07	8.96124e+06	1.1681e+09	4.51824e+09	8788.06	20280.1	10140.1	1352.01	1.60614e+07	1.00646e+07
basic - upcycling	NMC 95								NMC 811								NMC 622								NMC 532								NMC 111
	TOTAL other costs (CapEx/OpEx)	TOTAL costs (other + black mass)	Li costs	Co costs	Ni costs	Mn costs	GWh CAM costs	GWh CAM costs reduced by black mass	TOTAL other costs (CapEx/OpEx)	TOTAL costs (other + black mass)	Li costs	Co costs	Ni costs	Mn costs	GWh CAM costs	GWh CAM costs reduced by black mass	TOTAL other costs (CapEx/OpEx)	TOTAL costs (other + black mass)	Li costs	Co costs	Ni costs	Mn costs	GWh CAM costs	GWh CAM costs reduced by black mass	TOTAL other costs (CapEx/OpEx)	TOTAL costs (other + black mass)	Li costs	Co costs	Ni costs	Mn costs	GWh CAM costs	GWh CAM costs reduced by black mass	TOTAL other costs (CapEx/OpEx)	TOTAL costs (other + black mass)	Li costs	Co costs	Ni costs	Mn costs	GWh CAM costs	GWh CAM costs reduced by black mass
	$	$	$/t	$/t	$/t	$/t	$	$	$	$	$/t	$/t	$/t	$/t	$	$	$	$	$/t	$/t	$/t	$/t	$	$	$	$	$/t	$/t	$/t	$/t	$	$	$	$	$/t	$/t	$/t	$/t	$	$
	4.90159e+08	2.48631e+09	6578.43			11286.2	1.55682e+07	8.46663e+06	2.6714e+08	6.51024e+08	6515.95			11300.2	1.68248e+07	1.13238e+07	2.51909e+08	5.01141e+08	6463.09			11372.5	1.8907e+07	1.38628e+07	2.68549e+08	5.55411e+08	6506.27			10918.7	1.86955e+07	1.35194e+07	3.13881e+08	9.25549e+08	6945.43			12455.6	2.294e+07	1.48352e+07
	4.14464e+08	2.41062e+09	6378.15			10942.6	1.50942e+07	7.99266e+06	2.25886e+08	6.0977e+08	6103.04			10584.2	1.57586e+07	1.02577e+07	2.13007e+08	4.62239e+08	5961.38			10489.7	1.74393e+07	1.23951e+07	2.27077e+08	5.13939e+08	6020.46			10103.4	1.72995e+07	1.21235e+07	2.65408e+08	8.77076e+08	6581.68			11803.3	2.17386e+07	1.36338e+07
	3.66467e+08	2.36262e+09	6251.15			10724.7	1.47937e+07	7.69212e+06	1.99727e+08	5.83611e+08	5841.22			10130.1	1.50826e+07	9.58161e+06	1.8834e+08	4.37572e+08	5643.25			9929.87	1.65087e+07	1.14644e+07	2.0078e+08	4.87642e+08	5712.4			9586.44	1.64143e+07	1.12383e+07	2.34672e+08	8.4634e+08	6351.04			11389.7	2.09768e+07	1.2872e+07
	3.39178e+08	2.33533e+09	6178.95			10600.9	1.46228e+07	7.52125e+06	1.84854e+08	5.68738e+08	5692.37			9871.95	1.46982e+07	9.19725e+06	1.74315e+08	4.23547e+08	5462.38			9611.61	1.59796e+07	1.09353e+07	1.85829e+08	4.72691e+08	5537.26			9292.53	1.59111e+07	1.0735e+07	2.17198e+08	8.28866e+08	6219.9			11154.5	2.05437e+07	1.24389e+07
	3.19284e+08	2.31544e+09	6126.32			10510.6	1.44983e+07	7.39669e+06	1.74012e+08	5.57896e+08	5583.85			9683.75	1.4418e+07	8.91705e+06	1.64091e+08	4.13323e+08	5330.52			9379.6	1.55938e+07	1.05495e+07	1.7493e+08	4.61792e+08	5409.59			9078.26	1.55442e+07	1.03682e+07	2.04458e+08	8.16126e+08	6124.31			10983.1	2.02279e+07	1.21231e+07
	2.95529e+08	2.29168e+09	6063.46			10402.7	1.43495e+07	7.24794e+06	1.61066e+08	5.44949e+08	5454.27			9459.03	1.40835e+07	8.58246e+06	1.51883e+08	4.01114e+08	5173.07			9102.55	1.51332e+07	1.00889e+07	1.61915e+08	4.48777e+08	5257.13			8822.4	1.51061e+07	9.93008e+06	1.89247e+08	8.00914e+08	6010.16			10778.3	1.98509e+07	1.17461e+07
	2.69897e+08	2.26605e+09	5995.64			10286.4	1.4189e+07	7.08745e+06	1.47096e+08	5.30979e+08	5314.45			9216.55	1.37224e+07	8.22143e+06	1.38709e+08	3.87941e+08	5003.18			8803.6	1.46362e+07	9.59194e+06	1.47871e+08	4.34734e+08	5092.61			8546.32	1.46334e+07	9.45736e+06	1.72832e+08	7.845e+08	5886.98			10557.4	1.94441e+07	1.13393e+07
	2.48742e+08	2.2449e+09	5939.67			10190.4	1.40566e+07	6.95498e+06	1.35566e+08	5.1945e+08	5199.05			9016.42	1.34245e+07	7.92346e+06	1.27837e+08	3.77069e+08	4862.96			8556.87	1.4226e+07	9.18175e+06	1.36281e+08	4.23143e+08	4956.84			8318.47	1.42432e+07	9.06722e+06	1.59285e+08	7.70953e+08	5785.32			10375.1	1.91083e+07	1.10035e+07
	2.34198e+08	2.23035e+09	5901.19			10124.3	1.39655e+07	6.86391e+06	1.27639e+08	5.11523e+08	5119.72			8878.83	1.32196e+07	7.71861e+06	1.20362e+08	3.69594e+08	4766.56			8387.25	1.3944e+07	8.89974e+06	1.28312e+08	4.15175e+08	4863.49			8161.82	1.3975e+07	8.799e+06	1.49972e+08	7.6164e+08	5715.43			10249.8	1.88775e+07	1.07727e+07
	2.22035e+08	2.21819e+09	5869.01			10069.1	1.38893e+07	6.78775e+06	1.21011e+08	5.04894e+08	5053.37			8763.77	1.30483e+07	7.5473e+06	1.14111e+08	3.63343e+08	4685.94			8245.4	1.37082e+07	8.66391e+06	1.21649e+08	4.08511e+08	4785.43			8030.82	1.37507e+07	8.57469e+06	1.42183e+08	7.53851e+08	5656.99			10145	1.86844e+07	1.05796e+07
	2.10086e+08	2.20624e+09	5837.39			10014.9	1.38145e+07	6.71294e+06	1.14498e+08	4.98382e+08	4988.19			8650.74	1.288e+07	7.379e+06	1.0797e+08	3.57202e+08	4606.75			8106.04	1.34765e+07	8.43223e+06	1.15102e+08	4.01964e+08	4708.75			7902.12	1.35304e+07	8.35433e+06	1.34532e+08	7.462e+08	5599.57			10042	1.84948e+07	1.039e+07
	1.99263e+08	2.19542e+09	5808.76			9965.75	1.37467e+07	6.64516e+06	1.086e+08	4.92483e+08	4929.15			8548.35	1.27275e+07	7.22655e+06	1.02408e+08	3.5164e+08	4535.01			7979.81	1.32666e+07	8.22237e+06	1.09172e+08	3.96034e+08	4639.28			7785.55	1.33307e+07	8.15473e+06	1.27601e+08	7.39269e+08	5547.56			9948.74	1.8323e+07	1.02182e+07
	1.90567e+08	2.18672e+09	5785.75			9926.28	1.36923e+07	6.59072e+06	1.0386e+08	4.87744e+08	4881.72			8466.09	1.26051e+07	7.10408e+06	9.79389e+07	3.47171e+08	4477.37			7878.4	1.3098e+07	8.05376e+06	1.04408e+08	3.9127e+08	4583.47			7691.89	1.31704e+07	7.99437e+06	1.22032e+08	7.337e+08	5505.77			9873.8	1.8185e+07	1.00802e+07
	1.83732e+08	2.17989e+09	5767.67			9895.25	1.36495e+07	6.54792e+06	1.00135e+08	4.84019e+08	4844.43			8401.43	1.25088e+07	7.00781e+06	9.44262e+07	3.43658e+08	4432.07			7798.68	1.29655e+07	7.92124e+06	1.00663e+08	3.87526e+08	4539.6			7618.27	1.30443e+07	7.86832e+06	1.17656e+08	7.29324e+08	5472.93			9814.9	1.80765e+07	9.97169e+06
	1.78514e+08	2.17467e+09	5753.86			9871.56	1.36168e+07	6.51524e+06	9.72913e+07	4.81175e+08	4815.97			8352.06	1.24353e+07	6.93431e+06	9.17443e+07	3.40976e+08	4397.48			7737.82	1.28643e+07	7.82006e+06	9.78043e+07	3.84667e+08	4506.11			7562.07	1.29481e+07	7.77208e+06	1.14314e+08	7.25982e+08	5447.85			9769.93	1.79937e+07	9.88887e+06
	1.75006e+08	2.17116e+09	5744.58			9855.64	1.35949e+07	6.49328e+06	9.53794e+07	4.79263e+08	4796.83			8318.88	1.23859e+07	6.8849e+06	8.99414e+07	3.39173e+08	4374.23			7696.91	1.27963e+07	7.75204e+06	9.58823e+07	3.82745e+08	4483.6			7524.29	1.28834e+07	7.70738e+06	1.12068e+08	7.23735e+08	5431			9739.7	1.7938e+07	9.83319e+06
	1.73087e+08	2.16924e+09	5739.5			9846.93	1.35828e+07	6.48126e+06	9.43334e+07	4.78217e+08	4786.36			8300.72	1.23589e+07	6.85786e+06	8.89551e+07	3.38187e+08	4361.51			7674.53	1.27591e+07	7.71482e+06	9.48308e+07	3.81693e+08	4471.28			7503.61	1.2848e+07	7.67199e+06	1.10839e+08	7.22506e+08	5421.77			9723.16	1.79075e+07	9.80273e+06
	1.71788e+08	2.16794e+09	5736.06			9841.03	1.35747e+07	6.47313e+06	9.36255e+07	4.77509e+08	4779.28			8288.43	1.23406e+07	6.83957e+06	8.82875e+07	3.3752e+08	4352.9			7659.38	1.27339e+07	7.68964e+06	9.41192e+07	3.80982e+08	4462.95			7489.63	1.28241e+07	7.64804e+06	1.10007e+08	7.21675e+08	5415.53			9711.97	1.78869e+07	9.78211e+06
	1.70451e+08	2.16661e+09	5732.53			9834.96	1.35663e+07	6.46476e+06	9.28971e+07	4.76781e+08	4771.99			8275.79	1.23217e+07	6.82075e+06	8.76007e+07	3.36833e+08	4344.04			7643.79	1.2708e+07	7.66373e+06	9.33869e+07	3.80249e+08	4454.37			7475.23	1.27994e+07	7.62339e+06	1.09151e+08	7.20819e+08	5409.11			9700.45	1.78657e+07	9.7609e+06
	1.69016e+08	2.16517e+09	5728.73			9828.45	1.35574e+07	6.45577e+06	9.21147e+07	4.75998e+08	4764.16			8262.21	1.23015e+07	6.80052e+06	8.68628e+07	3.36095e+08	4334.53			7627.05	1.26802e+07	7.63589e+06	9.26003e+07	3.79463e+08	4445.15			7459.77	1.27729e+07	7.59691e+06	1.08232e+08	7.199e+08	5402.21			9688.08	1.78429e+07	9.73811e+06
	1.67462e+08	2.16362e+09	5724.62			9821.4	1.35476e+07	6.44604e+06	9.1268e+07	4.75152e+08	4755.68			8247.51	1.22796e+07	6.77865e+06	8.60645e+07	3.35296e+08	4324.23			7608.93	1.265e+07	7.60577e+06	9.17493e+07	3.78612e+08	4435.18			7443.04	1.27443e+07	7.56827e+06	1.07237e+08	7.18905e+08	5394.75			9674.69	1.78183e+07	9.71346e+06
	1.65747e+08	2.1619e+09	5720.08			9813.61	1.35369e+07	6.4353e+06	9.03331e+07	4.74217e+08	4746.33			8231.29	1.22555e+07	6.75448e+06	8.51828e+07	3.34415e+08	4312.86			7588.92	1.26168e+07	7.57251e+06	9.08094e+07	3.77672e+08	4424.17			7424.56	1.27126e+07	7.53663e+06	1.06138e+08	7.17806e+08	5386.5			9659.91	1.7791e+07	9.68623e+06
	1.63919e+08	2.16007e+09	5715.24			9805.31	1.35254e+07	6.42386e+06	8.93368e+07	4.73221e+08	4736.35			8213.99	1.22297e+07	6.72873e+06	8.42433e+07	3.33475e+08	4300.75			7567.6	1.25813e+07	7.53706e+06	8.98078e+07	3.7667e+08	4412.44			7404.87	1.26789e+07	7.50292e+06	1.04968e+08	7.16636e+08	5377.72			9644.15	1.7762e+07	9.65722e+06
	1.62017e+08	2.15817e+09	5710.21			9796.68	1.35135e+07	6.41195e+06	8.83002e+07	4.72184e+08	4725.98			8196	1.22029e+07	6.70194e+06	8.32658e+07	3.32498e+08	4288.14			7545.42	1.25445e+07	7.50018e+06	8.87657e+07	3.75628e+08	4400.23			7384.38	1.26439e+07	7.46784e+06	1.0375e+08	7.15418e+08	5368.58			9627.76	1.77318e+07	9.62703e+06
	1.59978e+08	2.15613e+09	5704.82			9787.42	1.35008e+07	6.39918e+06	8.71893e+07	4.71073e+08	4714.86			8176.72	1.21742e+07	6.67323e+06	8.22182e+07	3.3145e+08	4274.63			7521.65	1.25049e+07	7.46066e+06	8.7649e+07	3.74511e+08	4387.15			7362.43	1.26063e+07	7.43025e+06	1.02444e+08	7.14112e+08	5358.78			9610.2	1.76995e+07	9.59468e+06
	1.57695e+08	2.15385e+09	5698.77			9777.06	1.34865e+07	6.38489e+06	8.59449e+07	4.69829e+08	4702.41			8155.12	1.21421e+07	6.64108e+06	8.10448e+07	3.30277e+08	4259.5			7495.02	1.24607e+07	7.41639e+06	8.63981e+07	3.7326e+08	4372.5			7337.84	1.25642e+07	7.38814e+06	1.00982e+08	7.1265e+08	5347.81			9590.52	1.76632e+07	9.55844e+06
low - hydro	NMC 95								NMC 811								NMC 622								NMC 532								NMC 111
	TOTAL other costs (CapEx/OpEx)	TOTAL costs (other + black mass)	Li costs	Co costs	Ni costs	Mn costs	GWh CAM costs	GWh CAM costs reduced by black mass	TOTAL other costs (CapEx/OpEx)	TOTAL costs (other + black mass)	Li costs	Co costs	Ni costs	Mn costs	GWh CAM costs	GWh CAM costs reduced by black mass	TOTAL other costs (CapEx/OpEx)	TOTAL costs (other + black mass)	Li costs	Co costs	Ni costs	Mn costs	GWh CAM costs	GWh CAM costs reduced by black mass	TOTAL other costs (CapEx/OpEx)	TOTAL costs (other + black mass)	Li costs	Co costs	Ni costs	Mn costs	GWh CAM costs	GWh CAM costs reduced by black mass	TOTAL other costs (CapEx/OpEx)	TOTAL costs (other + black mass)	Li costs	Co costs	Ni costs	Mn costs	GWh CAM costs	GWh CAM costs reduced by black mass
	$	$	$/t	$/t	$/t	$/t	$	$	$	$	$/t	$/t	$/t	$/t	$	$	$	$	$/t	$/t	$/t	$/t	$	$	$	$	$/t	$/t	$/t	$/t	$	$	$	$	$/t	$/t	$/t	$/t	$	$
	3.63077e+09	6.97319e+09	13934.5	32156.5	16078.3	2143.77	1.818e+07	1.35623e+07	3.63077e+09	6.97507e+09	13833.8	31924.1	15962.1	2128.28	1.96916e+07	1.47311e+07	3.63077e+09	6.93477e+09	13645.6	31489.8	15744.9	2099.32	2.19904e+07	1.65458e+07	3.63077e+09	6.67139e+09	13929.3	32144.5	16072.3	2142.97	2.2105e+07	1.68887e+07	3.63077e+09	6.98091e+09	13578	31333.8	15666.9	2088.92	2.44421e+07	1.84453e+07
	3.07007e+09	6.41249e+09	12814.1	29570.9	14785.5	1971.39	1.67592e+07	1.21415e+07	3.07007e+09	6.41437e+09	12721.8	29357.9	14678.9	1957.19	1.81529e+07	1.31925e+07	3.07007e+09	6.37407e+09	12542.3	28943.7	14471.9	1929.58	2.02623e+07	1.48177e+07	3.07007e+09	6.11069e+09	12758.6	29442.9	14721.5	1962.86	2.03001e+07	1.50838e+07	3.07007e+09	6.42021e+09	12487.4	28817.1	14408.6	1921.14	2.2534e+07	1.65372e+07
	2.71454e+09	6.05696e+09	12103.6	27931.4	13965.7	1862.09	1.58583e+07	1.12406e+07	2.71454e+09	6.05884e+09	12016.6	27730.7	13865.3	1848.71	1.71773e+07	1.22169e+07	2.71454e+09	6.01854e+09	11842.7	27329.3	13664.7	1821.96	1.91665e+07	1.3722e+07	2.71454e+09	5.75516e+09	12016.3	27729.9	13864.9	1848.66	1.91557e+07	1.39393e+07	2.71454e+09	6.06468e+09	11795.9	27221.3	13610.7	1814.76	2.1324e+07	1.53273e+07
	2.51243e+09	5.85486e+09	11699.7	26999.4	13499.7	1799.96	1.53462e+07	1.07285e+07	2.51243e+09	5.85673e+09	11615.8	26805.7	13402.8	1787.04	1.66227e+07	1.16623e+07	2.51243e+09	5.81643e+09	11445	26411.6	13205.8	1760.77	1.85436e+07	1.30991e+07	2.51243e+09	5.55306e+09	11594.3	26756.1	13378	1783.74	1.85051e+07	1.32887e+07	2.51243e+09	5.86258e+09	11402.8	26314.2	13157.1	1754.28	2.06363e+07	1.46395e+07
	2.36536e+09	5.70778e+09	11405.8	26321.2	13160.6	1754.75	1.49735e+07	1.03558e+07	2.36536e+09	5.70966e+09	11324.1	26132.5	13066.3	1742.17	1.62191e+07	1.12587e+07	2.36536e+09	5.66936e+09	11155.6	25743.8	12871.9	1716.25	1.80903e+07	1.26458e+07	2.36536e+09	5.40599e+09	11287.2	26047.5	13023.7	1736.5	1.80317e+07	1.28153e+07	2.36536e+09	5.71551e+09	11116.8	25654.1	12827	1710.27	2.01358e+07	1.4139e+07
	2.19065e+09	5.53307e+09	11056.7	25515.5	12757.7	1701.03	1.45307e+07	9.91307e+06	2.19065e+09	5.53494e+09	10977.6	25332.9	12666.4	1688.86	1.57397e+07	1.07793e+07	2.19065e+09	5.49465e+09	10811.8	24950.4	12475.2	1663.36	1.75519e+07	1.21073e+07	2.19065e+09	5.23127e+09	10922.4	25205.6	12602.8	1680.37	1.74692e+07	1.22529e+07	2.19065e+09	5.54079e+09	10776.9	24869.9	12434.9	1657.99	1.95412e+07	1.35444e+07
	2.00398e+09	5.3464e+09	10683.7	24654.7	12327.3	1643.65	1.40577e+07	9.44006e+06	2.00398e+09	5.34828e+09	10607.4	24478.5	12239.3	1631.9	1.52275e+07	1.0267e+07	2.00398e+09	5.30798e+09	10444.5	24102.8	12051.4	1606.85	1.69765e+07	1.1532e+07	2.00398e+09	5.0446e+09	10532.7	24306.2	12153.1	1620.41	1.68683e+07	1.1652e+07	2.00398e+09	5.35412e+09	10413.9	24032	12016	1602.13	1.89059e+07	1.29092e+07
	1.85455e+09	5.19697e+09	10385.1	23965.6	11982.8	1597.71	1.36791e+07	9.0614e+06	1.85455e+09	5.19885e+09	10311	23794.6	11897.3	1586.31	1.48174e+07	9.85698e+06	1.85455e+09	5.15855e+09	10150.5	23424.2	11712.1	1561.62	1.6516e+07	1.10714e+07	1.85455e+09	4.89517e+09	10220.7	23586.2	11793.1	1572.41	1.63873e+07	1.1171e+07	1.85455e+09	5.20469e+09	10123.2	23361.3	11680.6	1557.42	1.83974e+07	1.24006e+07
	1.76245e+09	5.10487e+09	10201	23540.9	11770.4	1569.39	1.34457e+07	8.82801e+06	1.76245e+09	5.10674e+09	10128.3	23373	11686.5	1558.2	1.45647e+07	9.60424e+06	1.76245e+09	5.06645e+09	9969.27	23006	11503	1533.73	1.62321e+07	1.07876e+07	1.76245e+09	4.80307e+09	10028.4	23142.4	11571.2	1542.83	1.60908e+07	1.08745e+07	1.76245e+09	5.11259e+09	9944.08	22947.9	11473.9	1529.86	1.8084e+07	1.20872e+07
	1.6992e+09	5.04162e+09	10074.7	23249.2	11624.6	1549.95	1.32854e+07	8.66774e+06	1.6992e+09	5.0435e+09	10002.9	23083.6	11541.8	1538.9	1.43911e+07	9.43068e+06	1.6992e+09	5.0032e+09	9844.82	22718.8	11359.4	1514.59	1.60372e+07	1.05926e+07	1.6992e+09	4.73982e+09	9896.34	22837.7	11418.9	1522.51	1.58872e+07	1.06709e+07	1.6992e+09	5.04934e+09	9821.06	22664	11332	1510.93	1.78687e+07	1.1872e+07
	1.63539e+09	4.97781e+09	9947.15	22955	11477.5	1530.33	1.31237e+07	8.50606e+06	1.63539e+09	4.97969e+09	9876.33	22791.5	11395.8	1519.44	1.4216e+07	9.25559e+06	1.63539e+09	4.93939e+09	9719.27	22429.1	11214.5	1495.27	1.58405e+07	1.0396e+07	1.63539e+09	4.67602e+09	9763.12	22530.3	11265.1	1502.02	1.56818e+07	1.04655e+07	1.63539e+09	4.98553e+09	9696.96	22377.6	11188.8	1491.84	1.76516e+07	1.16548e+07
	1.55981e+09	4.90223e+09	9796.11	22606.4	11303.2	1507.09	1.29322e+07	8.31453e+06	1.55981e+09	4.90411e+09	9726.42	22445.6	11222.8	1496.37	1.40086e+07	9.04818e+06	1.55981e+09	4.86381e+09	9570.54	22085.9	11042.9	1472.39	1.56076e+07	1.0163e+07	1.55981e+09	4.60043e+09	9605.3	22166.1	11083	1477.74	1.54385e+07	1.02222e+07	1.55981e+09	4.90995e+09	9549.95	22038.3	11019.2	1469.22	1.73944e+07	1.13976e+07
	1.49176e+09	4.83418e+09	9660.12	22292.6	11146.3	1486.17	1.27597e+07	8.14208e+06	1.49176e+09	4.83605e+09	9591.45	22134.1	11067.1	1475.61	1.38219e+07	8.86143e+06	1.49176e+09	4.79576e+09	9436.63	21776.8	10888.4	1451.79	1.53978e+07	9.95329e+06	1.49176e+09	4.53238e+09	9463.21	21838.2	10919.1	1455.88	1.52195e+07	1.00031e+07	1.49176e+09	4.8419e+09	9417.58	21732.9	10866.4	1448.86	1.71628e+07	1.1166e+07
	1.43787e+09	4.78029e+09	9552.44	22044.1	11022	1469.61	1.26232e+07	8.00552e+06	1.43787e+09	4.78217e+09	9484.57	21887.5	10943.7	1459.17	1.3674e+07	8.71355e+06	1.43787e+09	4.74187e+09	9330.6	21532.1	10766.1	1435.48	1.52318e+07	9.7872e+06	1.43787e+09	4.47849e+09	9350.7	21578.5	10789.3	1438.57	1.5046e+07	9.82964e+06	1.43787e+09	4.78801e+09	9312.77	21491	10745.5	1432.73	1.69794e+07	1.09826e+07
	1.39669e+09	4.73911e+09	9470.16	21854.2	10927.1	1456.95	1.25189e+07	7.90119e+06	1.39669e+09	4.74099e+09	9402.91	21699	10849.5	1446.6	1.3561e+07	8.60057e+06	1.39669e+09	4.70069e+09	9249.58	21345.2	10672.6	1423.01	1.51049e+07	9.6603e+06	1.39669e+09	4.43732e+09	9264.73	21380.2	10690.1	1425.34	1.49135e+07	9.6971e+06	1.39669e+09	4.74684e+09	9232.68	21306.2	10653.1	1420.41	1.68393e+07	1.08425e+07
	1.36902e+09	4.71144e+09	9414.87	21726.6	10863.3	1448.44	1.24487e+07	7.83107e+06	1.36902e+09	4.71332e+09	9348.03	21572.4	10786.2	1438.16	1.34851e+07	8.52464e+06	1.36902e+09	4.67302e+09	9195.13	21219.5	10609.8	1414.64	1.50196e+07	9.57502e+06	1.36902e+09	4.40965e+09	9206.96	21246.8	10623.4	1416.46	1.48244e+07	9.60803e+06	1.36902e+09	4.71917e+09	9178.86	21182	10591	1412.13	1.67451e+07	1.07483e+07
	1.3539e+09	4.69632e+09	9384.64	21656.9	10828.4	1443.79	1.24104e+07	7.79275e+06	1.3539e+09	4.6982e+09	9318.03	21503.2	10751.6	1433.54	1.34436e+07	8.48313e+06	1.3539e+09	4.6579e+09	9165.37	21150.9	10575.4	1410.06	1.4973e+07	9.5284e+06	1.3539e+09	4.39452e+09	9175.38	21174	10587	1411.6	1.47757e+07	9.55934e+06	1.3539e+09	4.70404e+09	9149.45	21114.1	10557.1	1407.61	1.66936e+07	1.06969e+07
	1.34376e+09	4.68618e+09	9364.38	21610.1	10805	1440.67	1.23847e+07	7.76705e+06	1.34376e+09	4.68806e+09	9297.92	21456.7	10728.4	1430.45	1.34157e+07	8.4553e+06	1.34376e+09	4.64776e+09	9145.42	21104.8	10552.4	1406.99	1.49417e+07	9.49715e+06	1.34376e+09	4.38438e+09	9154.21	21125.1	10562.5	1408.34	1.47431e+07	9.5267e+06	1.34376e+09	4.6939e+09	9129.72	21068.6	10534.3	1404.57	1.66591e+07	1.06624e+07
	1.33332e+09	4.67574e+09	9343.52	21562	10781	1437.46	1.23583e+07	7.7406e+06	1.33332e+09	4.67762e+09	9277.22	21409	10704.5	1427.27	1.33871e+07	8.42666e+06	1.33332e+09	4.63732e+09	9124.88	21057.4	10528.7	1403.83	1.49095e+07	9.46498e+06	1.33332e+09	4.37394e+09	9132.42	21074.8	10537.4	1404.99	1.47095e+07	9.4931e+06	1.33332e+09	4.68346e+09	9109.42	21021.7	10510.9	1401.45	1.66236e+07	1.06268e+07
	1.32198e+09	4.6644e+09	9320.86	21509.7	10754.8	1433.98	1.23295e+07	7.71187e+06	1.32198e+09	4.66628e+09	9254.74	21357.1	10678.5	1423.81	1.3356e+07	8.39555e+06	1.32198e+09	4.62598e+09	9102.57	21005.9	10503	1400.4	1.48746e+07	9.43004e+06	1.32198e+09	4.36261e+09	9108.74	21020.2	10510.1	1401.35	1.4673e+07	9.4566e+06	1.32198e+09	4.67212e+09	9087.37	20970.9	10485.4	1398.06	1.6585e+07	1.05883e+07
	1.30965e+09	4.65208e+09	9296.23	21452.8	10726.4	1430.19	1.22983e+07	7.68063e+06	1.30965e+09	4.65395e+09	9230.29	21300.7	10650.3	1420.04	1.33221e+07	8.36172e+06	1.30965e+09	4.61365e+09	9078.31	20950	10475	1396.66	1.48366e+07	9.39205e+06	1.30965e+09	4.35028e+09	9083.01	20960.8	10480.4	1397.39	1.46333e+07	9.41692e+06	1.30965e+09	4.6598e+09	9063.39	20915.5	10457.8	1394.37	1.65431e+07	1.05463e+07
	1.29614e+09	4.63856e+09	9269.23	21390.5	10695.3	1426.04	1.22641e+07	7.6464e+06	1.29614e+09	4.64044e+09	9203.49	21238.8	10619.4	1415.92	1.32851e+07	8.32465e+06	1.29614e+09	4.60014e+09	9051.73	20888.6	10444.3	1392.57	1.4795e+07	9.3504e+06	1.29614e+09	4.33677e+09	9054.79	20895.7	10447.8	1393.05	1.45898e+07	9.37343e+06	1.29614e+09	4.64629e+09	9037.11	20854.9	10427.4	1390.32	1.64971e+07	1.05003e+07
	1.28178e+09	4.62421e+09	9240.54	21324.3	10662.2	1421.62	1.22277e+07	7.61001e+06	1.28178e+09	4.62608e+09	9175.01	21173.1	10586.5	1411.54	1.32457e+07	8.28524e+06	1.28178e+09	4.58578e+09	9023.47	20823.4	10411.7	1388.23	1.47507e+07	9.30615e+06	1.28178e+09	4.32241e+09	9024.81	20826.5	10413.2	1388.43	1.45436e+07	9.3272e+06	1.28178e+09	4.63193e+09	9009.18	20790.4	10395.2	1386.03	1.64482e+07	1.04515e+07
	1.26687e+09	4.60929e+09	9210.74	21255.6	10627.8	1417.04	1.21899e+07	7.57222e+06	1.26687e+09	4.61117e+09	9145.44	21104.9	10552.4	1406.99	1.32047e+07	8.24432e+06	1.26687e+09	4.57087e+09	8994.13	20755.7	10377.8	1383.71	1.47047e+07	9.26019e+06	1.26687e+09	4.3075e+09	8993.68	20754.6	10377.3	1383.64	1.44956e+07	9.2792e+06	1.26687e+09	4.61701e+09	8980.18	20723.5	10361.7	1381.57	1.63975e+07	1.04007e+07
	1.25088e+09	4.5933e+09	9178.77	21181.8	10590.9	1412.12	1.21494e+07	7.53169e+06	1.25088e+09	4.59518e+09	9113.71	21031.6	10515.8	1402.11	1.31609e+07	8.20043e+06	1.25088e+09	4.55488e+09	8962.66	20683.1	10341.5	1378.87	1.46554e+07	9.21089e+06	1.25088e+09	4.2915e+09	8960.28	20677.6	10338.8	1378.5	1.44441e+07	9.22771e+06	1.25088e+09	4.60102e+09	8949.07	20651.7	10325.8	1376.78	1.63431e+07	1.03463e+07
	1.23299e+09	4.57541e+09	9143.03	21099.3	10549.6	1406.62	1.2104e+07	7.48636e+06	1.23299e+09	4.57729e+09	9078.23	20949.8	10474.9	1396.65	1.31118e+07	8.15134e+06	1.23299e+09	4.53699e+09	8927.45	20601.8	10300.9	1373.45	1.46003e+07	9.15575e+06	1.23299e+09	4.27361e+09	8922.93	20591.4	10295.7	1372.76	1.43865e+07	9.17012e+06	1.23299e+09	4.58313e+09	8914.27	20571.4	10285.7	1371.43	1.62822e+07	1.02854e+07
low - upcycling	NMC 95								NMC 811								NMC 622								NMC 532								NMC 111
	TOTAL other costs (CapEx/OpEx)	TOTAL costs (other + black mass)	Li costs	Co costs	Ni costs	Mn costs	GWh CAM costs	GWh CAM costs reduced by black mass	TOTAL other costs (CapEx/OpEx)	TOTAL costs (other + black mass)	Li costs	Co costs	Ni costs	Mn costs	GWh CAM costs	GWh CAM costs reduced by black mass	TOTAL other costs (CapEx/OpEx)	TOTAL costs (other + black mass)	Li costs	Co costs	Ni costs	Mn costs	GWh CAM costs	GWh CAM costs reduced by black mass	TOTAL other costs (CapEx/OpEx)	TOTAL costs (other + black mass)	Li costs	Co costs	Ni costs	Mn costs	GWh CAM costs	GWh CAM costs reduced by black mass	TOTAL other costs (CapEx/OpEx)	TOTAL costs (other + black mass)	Li costs	Co costs	Ni costs	Mn costs	GWh CAM costs	GWh CAM costs reduced by black mass
	$	$	$/t	$/t	$/t	$/t	$	$	$	$	$/t	$/t	$/t	$/t	$	$	$	$	$/t	$/t	$/t	$/t	$	$	$	$	$/t	$/t	$/t	$/t	$	$	$	$	$/t	$/t	$/t	$/t	$	$
	4.90159e+08	2.48631e+09	6578.43			11286.2	1.55682e+07	8.46663e+06	2.6714e+08	6.51024e+08	6515.95			11300.2	1.68248e+07	1.13238e+07	2.51909e+08	5.01141e+08	6463.09			11372.5	1.8907e+07	1.38628e+07	2.68549e+08	5.55411e+08	6506.27			10918.7	1.86955e+07	1.35194e+07	3.13881e+08	9.25549e+08	6945.43			12455.6	2.294e+07	1.48352e+07
	4.14464e+08	2.41062e+09	6378.15			10942.6	1.50942e+07	7.99266e+06	2.25886e+08	6.0977e+08	6103.04			10584.2	1.57586e+07	1.02577e+07	2.13007e+08	4.62239e+08	5961.38			10489.7	1.74393e+07	1.23951e+07	2.27077e+08	5.13939e+08	6020.46			10103.4	1.72995e+07	1.21235e+07	2.65408e+08	8.77076e+08	6581.68			11803.3	2.17386e+07	1.36338e+07
	3.66467e+08	2.36262e+09	6251.15			10724.7	1.47937e+07	7.69212e+06	1.99727e+08	5.83611e+08	5841.22			10130.1	1.50826e+07	9.58161e+06	1.8834e+08	4.37572e+08	5643.25			9929.88	1.65087e+07	1.14644e+07	2.0078e+08	4.87642e+08	5712.41			9586.44	1.64143e+07	1.12383e+07	2.34672e+08	8.4634e+08	6351.04			11389.7	2.09768e+07	1.2872e+07
	3.39183e+08	2.33534e+09	6178.96			10600.9	1.46229e+07	7.52128e+06	1.84857e+08	5.68741e+08	5692.39			9871.99	1.46983e+07	9.19732e+06	1.74317e+08	4.23549e+08	5462.41			9611.67	1.59796e+07	1.09354e+07	1.85831e+08	4.72694e+08	5537.29			9292.58	1.59111e+07	1.07351e+07	2.17201e+08	8.28868e+08	6219.93			11154.5	2.05437e+07	1.24389e+07
	3.19328e+08	2.31548e+09	6126.43			10510.8	1.44985e+07	7.39696e+06	1.74036e+08	5.5792e+08	5584.09			9684.17	1.44187e+07	8.91766e+06	1.64113e+08	4.13345e+08	5330.81			9380.1	1.55947e+07	1.05504e+07	1.74953e+08	4.61816e+08	5409.86			9078.73	1.5545e+07	1.0369e+07	2.04486e+08	8.16154e+08	6124.52			10983.4	2.02286e+07	1.21238e+07
	2.95741e+08	2.29189e+09	6064.02			10403.7	1.43508e+07	7.24927e+06	1.61181e+08	5.45064e+08	5455.42			9461.03	1.40864e+07	8.58544e+06	1.51991e+08	4.01223e+08	5174.47			9105.01	1.51373e+07	1.0093e+07	1.6203e+08	4.48893e+08	5258.48			8824.68	1.511e+07	9.93397e+06	1.89382e+08	8.0105e+08	6011.17			10780.2	1.98542e+07	1.17494e+07
	2.7054e+08	2.26669e+09	5997.35			10289.3	1.41931e+07	7.09147e+06	1.47446e+08	5.3133e+08	5317.96			9222.64	1.37315e+07	8.2305e+06	1.3904e+08	3.88272e+08	5007.44			8811.11	1.46487e+07	9.60442e+06	1.48224e+08	4.35086e+08	5096.75			8553.26	1.46452e+07	9.46923e+06	1.73245e+08	7.84912e+08	5890.08			10563	1.94543e+07	1.13495e+07
	2.50367e+08	2.24652e+09	5943.97			10197.7	1.40667e+07	6.96516e+06	1.36452e+08	5.20335e+08	5207.92			9031.8	1.34473e+07	7.94635e+06	1.28672e+08	3.77904e+08	4873.73			8575.83	1.42575e+07	9.21326e+06	1.37171e+08	4.24034e+08	4967.27			8335.97	1.42732e+07	9.09719e+06	1.60326e+08	7.71994e+08	5793.13			10389.1	1.91341e+07	1.10293e+07
	2.37933e+08	2.23409e+09	5911.07			10141.3	1.39889e+07	6.8873e+06	1.29675e+08	5.13559e+08	5140.09			8914.17	1.32722e+07	7.77122e+06	1.22282e+08	3.71514e+08	4791.32			8430.81	1.40165e+07	8.97217e+06	1.30359e+08	4.17221e+08	4887.47			8202.05	1.40439e+07	8.86788e+06	1.52364e+08	7.64032e+08	5733.38			10282	1.89367e+07	1.08319e+07
	2.29395e+08	2.22555e+09	5888.48			10102.5	1.39354e+07	6.83384e+06	1.25022e+08	5.08905e+08	5093.52			8833.4	1.3152e+07	7.65096e+06	1.17894e+08	3.67126e+08	4734.73			8331.23	1.38509e+07	8.80662e+06	1.25681e+08	4.12543e+08	4832.67			8110.09	1.38864e+07	8.71042e+06	1.46896e+08	7.58564e+08	5692.35			10208.4	1.88012e+07	1.06964e+07
	2.20781e+08	2.21693e+09	5865.69			10063.4	1.38815e+07	6.7799e+06	1.20327e+08	5.04211e+08	5046.53			8751.91	1.30306e+07	7.52963e+06	1.13467e+08	3.62699e+08	4677.63			8230.77	1.36839e+07	8.63959e+06	1.20961e+08	4.07824e+08	4777.38			8017.31	1.37276e+07	8.55156e+06	1.4138e+08	7.53048e+08	5650.96			10134.2	1.86645e+07	1.05597e+07
	2.10577e+08	2.20673e+09	5838.69			10017.1	1.38176e+07	6.71601e+06	1.14766e+08	4.9865e+08	4990.87			8655.38	1.28869e+07	7.38591e+06	1.08222e+08	3.57454e+08	4610			8111.76	1.3486e+07	8.44174e+06	1.15371e+08	4.02233e+08	4711.89			7907.41	1.35394e+07	8.36338e+06	1.34846e+08	7.46514e+08	5601.93			10046.2	1.85026e+07	1.03978e+07
	2.01389e+08	2.19754e+09	5814.38			9975.4	1.37601e+07	6.65848e+06	1.09759e+08	4.93642e+08	4940.75			8568.46	1.27575e+07	7.25651e+06	1.03501e+08	3.52733e+08	4549.1			8004.61	1.33079e+07	8.2636e+06	1.10337e+08	3.972e+08	4652.93			7808.45	1.337e+07	8.19395e+06	1.28963e+08	7.4063e+08	5557.78			9967.06	1.83567e+07	1.02519e+07
	1.94114e+08	2.19027e+09	5795.13			9942.38	1.37145e+07	6.61293e+06	1.05794e+08	4.89677e+08	4901.07			8499.64	1.2655e+07	7.15404e+06	9.97619e+07	3.48994e+08	4500.89			7919.77	1.31668e+07	8.12254e+06	1.06351e+08	3.93214e+08	4606.24			7730.1	1.32358e+07	8.05978e+06	1.24304e+08	7.35972e+08	5522.82			9904.37	1.82413e+07	1.01365e+07
	1.88556e+08	2.18471e+09	5780.43			9917.15	1.36797e+07	6.57812e+06	1.02764e+08	4.86648e+08	4870.75			8447.06	1.25767e+07	7.07575e+06	9.69052e+07	3.46137e+08	4464.04			7854.94	1.3059e+07	8.01477e+06	1.03306e+08	3.90168e+08	4570.56			7670.23	1.31333e+07	7.95727e+06	1.20744e+08	7.32412e+08	5496.11			9856.47	1.81531e+07	1.00482e+07
	1.8482e+08	2.18097e+09	5770.54			9900.19	1.36563e+07	6.55473e+06	1.00728e+08	4.84612e+08	4850.37			8411.72	1.25241e+07	7.02313e+06	9.49854e+07	3.44217e+08	4439.28			7811.37	1.29866e+07	7.94234e+06	1.01259e+08	3.88122e+08	4546.59			7629.99	1.30644e+07	7.88838e+06	1.18352e+08	7.3002e+08	5478.16			9824.28	1.80938e+07	9.98896e+06
	1.82778e+08	2.17893e+09	5765.14			9890.92	1.36435e+07	6.54195e+06	9.96154e+07	4.83499e+08	4839.23			8392.4	1.24954e+07	6.99437e+06	9.39359e+07	3.43168e+08	4425.75			7787.56	1.2947e+07	7.90274e+06	1.00141e+08	3.87003e+08	4533.48			7608	1.30267e+07	7.85072e+06	1.17045e+08	7.28713e+08	5468.35			9806.68	1.80614e+07	9.95655e+06
	1.81409e+08	2.17756e+09	5761.52			9884.71	1.3635e+07	6.53337e+06	9.88693e+07	4.82753e+08	4831.76			8379.45	1.24761e+07	6.97509e+06	9.32324e+07	3.42464e+08	4416.68			7771.59	1.29205e+07	7.8762e+06	9.93906e+07	3.86253e+08	4524.7			7593.26	1.30015e+07	7.82548e+06	1.16168e+08	7.27836e+08	5461.77			9794.88	1.80396e+07	9.93482e+06
	1.8e+08	2.17615e+09	5757.79			9878.31	1.36261e+07	6.52455e+06	9.81014e+07	4.81985e+08	4824.08			8366.12	1.24562e+07	6.95524e+06	9.25082e+07	3.4174e+08	4407.34			7755.16	1.28932e+07	7.84888e+06	9.86187e+07	3.85481e+08	4515.65			7578.08	1.29755e+07	7.79949e+06	1.15266e+08	7.26934e+08	5455			9782.74	1.80173e+07	9.91246e+06
	1.7847e+08	2.17462e+09	5753.74			9871.36	1.36165e+07	6.51497e+06	9.72672e+07	4.81151e+08	4815.73			8351.64	1.24347e+07	6.93368e+06	9.17216e+07	3.40954e+08	4397.19			7737.31	1.28635e+07	7.8192e+06	9.77801e+07	3.84642e+08	4505.83			7561.59	1.29473e+07	7.77126e+06	1.14286e+08	7.25954e+08	5447.64			9769.55	1.7993e+07	9.88816e+06
	1.76805e+08	2.17296e+09	5749.34			9863.81	1.36061e+07	6.50455e+06	9.63602e+07	4.80244e+08	4806.65			8335.9	1.24112e+07	6.91024e+06	9.08663e+07	3.40098e+08	4386.16			7717.9	1.28312e+07	7.78693e+06	9.68683e+07	3.83731e+08	4495.15			7543.67	1.29166e+07	7.74057e+06	1.1322e+08	7.24888e+08	5439.64			9755.21	1.79666e+07	9.86175e+06
	1.74981e+08	2.17114e+09	5744.51			9855.53	1.35947e+07	6.49313e+06	9.53661e+07	4.7925e+08	4796.7			8318.65	1.23855e+07	6.88455e+06	8.99288e+07	3.39161e+08	4374.07			7696.63	1.27958e+07	7.75156e+06	9.58689e+07	3.82731e+08	4483.44			7524.02	1.2883e+07	7.70693e+06	1.12052e+08	7.2372e+08	5430.88			9739.49	1.79376e+07	9.8328e+06
	1.73043e+08	2.1692e+09	5739.38			9846.73	1.35826e+07	6.48099e+06	9.43096e+07	4.78193e+08	4786.13			8300.31	1.23582e+07	6.85725e+06	8.89326e+07	3.38165e+08	4361.22			7674.02	1.27583e+07	7.71397e+06	9.48068e+07	3.81669e+08	4471			7503.14	1.28472e+07	7.67118e+06	1.10811e+08	7.22478e+08	5421.56			9722.78	1.79068e+07	9.80203e+06
	1.7103e+08	2.16718e+09	5734.06			9837.59	1.357e+07	6.46838e+06	9.32124e+07	4.77096e+08	4775.14			8281.26	1.23299e+07	6.82889e+06	8.7898e+07	3.3713e+08	4347.88			7650.54	1.27192e+07	7.67494e+06	9.37039e+07	3.80566e+08	4458.08			7481.46	1.28101e+07	7.63406e+06	1.09521e+08	7.21189e+08	5411.89			9705.43	1.78749e+07	9.77008e+06
	1.6887e+08	2.16502e+09	5728.34			9827.79	1.35564e+07	6.45486e+06	9.20355e+07	4.75919e+08	4763.36			8260.83	1.22995e+07	6.79848e+06	8.67882e+07	3.3602e+08	4333.57			7625.35	1.26774e+07	7.63307e+06	9.25208e+07	3.79383e+08	4444.22			7458.2	1.27703e+07	7.59423e+06	1.08139e+08	7.19807e+08	5401.51			9686.83	1.78406e+07	9.73581e+06
	1.66455e+08	2.16261e+09	5721.95			9816.82	1.35413e+07	6.43974e+06	9.07192e+07	4.74603e+08	4750.19			8237.99	1.22655e+07	6.76446e+06	8.55469e+07	3.34779e+08	4317.56			7597.19	1.26305e+07	7.58624e+06	9.11976e+07	3.7806e+08	4428.72			7432.19	1.27257e+07	7.54969e+06	1.06592e+08	7.1826e+08	5389.91			9666.01	1.78023e+07	9.69748e+06
high - hydro	NMC 95								NMC 811								NMC 622								NMC 532								NMC 111
	TOTAL other costs (CapEx/OpEx)	TOTAL costs (other + black mass)	Li costs	Co costs	Ni costs	Mn costs	GWh CAM costs	GWh CAM costs reduced by black mass	TOTAL other costs (CapEx/OpEx)	TOTAL costs (other + black mass)	Li costs	Co costs	Ni costs	Mn costs	GWh CAM costs	GWh CAM costs reduced by black mass	TOTAL other costs (CapEx/OpEx)	TOTAL costs (other + black mass)	Li costs	Co costs	Ni costs	Mn costs	GWh CAM costs	GWh CAM costs reduced by black mass	TOTAL other costs (CapEx/OpEx)	TOTAL costs (other + black mass)	Li costs	Co costs	Ni costs	Mn costs	GWh CAM costs	GWh CAM costs reduced by black mass	TOTAL other costs (CapEx/OpEx)	TOTAL costs (other + black mass)	Li costs	Co costs	Ni costs	Mn costs	GWh CAM costs	GWh CAM costs reduced by black mass
	$	$	$/t	$/t	$/t	$/t	$	$	$	$	$/t	$/t	$/t	$/t	$	$	$	$	$/t	$/t	$/t	$/t	$	$	$	$	$/t	$/t	$/t	$/t	$	$	$	$	$/t	$/t	$/t	$/t	$	$
	3.63077e+09	6.97319e+09	13934.5	32156.5	16078.3	2143.77	1.818e+07	1.35623e+07	3.63077e+09	6.97507e+09	13833.8	31924.1	15962.1	2128.28	1.96916e+07	1.47311e+07	3.63077e+09	6.93477e+09	13645.6	31489.8	15744.9	2099.32	2.19904e+07	1.65458e+07	3.63077e+09	6.67139e+09	13929.3	32144.5	16072.3	2142.97	2.2105e+07	1.68887e+07	3.63077e+09	6.98091e+09	13578	31333.8	15666.9	2088.92	2.44421e+07	1.84453e+07
	3.07007e+09	6.41249e+09	12814.1	29570.9	14785.5	1971.39	1.67592e+07	1.21415e+07	3.07007e+09	6.41437e+09	12721.8	29357.9	14678.9	1957.19	1.81529e+07	1.31925e+07	3.07007e+09	6.37407e+09	12542.3	28943.7	14471.9	1929.58	2.02623e+07	1.48177e+07	3.07007e+09	6.11069e+09	12758.6	29442.9	14721.5	1962.86	2.03001e+07	1.50838e+07	3.07007e+09	6.42021e+09	12487.4	28817.1	14408.6	1921.14	2.2534e+07	1.65372e+07
	2.71453e+09	6.05696e+09	12103.6	27931.4	13965.7	1862.09	1.58583e+07	1.12406e+07	2.71453e+09	6.05883e+09	12016.6	27730.6	13865.3	1848.71	1.71773e+07	1.22169e+07	2.71453e+09	6.01853e+09	11842.7	27329.3	13664.7	1821.95	1.91665e+07	1.3722e+07	2.71453e+09	5.75516e+09	12016.3	27729.9	13864.9	1848.66	1.91556e+07	1.39393e+07	2.71453e+09	6.06468e+09	11795.9	27221.3	13610.7	1814.76	2.1324e+07	1.53273e+07
	2.51237e+09	5.85479e+09	11699.6	26999.1	13499.5	1799.94	1.5346e+07	1.07283e+07	2.51237e+09	5.85667e+09	11615.7	26805.3	13402.7	1787.02	1.66225e+07	1.16621e+07	2.51237e+09	5.81637e+09	11444.9	26411.3	13205.6	1760.75	1.85434e+07	1.30989e+07	2.51237e+09	5.55299e+09	11594.2	26755.8	13377.9	1783.72	1.85049e+07	1.32885e+07	2.51237e+09	5.86251e+09	11402.7	26313.9	13156.9	1754.26	2.0636e+07	1.46393e+07
	2.36471e+09	5.70714e+09	11404.6	26318.2	13159.1	1754.55	1.49718e+07	1.03542e+07	2.36471e+09	5.70901e+09	11322.8	26129.6	13064.8	1741.97	1.62174e+07	1.12569e+07	2.36471e+09	5.66871e+09	11154.4	25740.8	12870.4	1716.06	1.80883e+07	1.26438e+07	2.36471e+09	5.40534e+09	11285.9	26044.3	13022.2	1736.29	1.80296e+07	1.28132e+07	2.36471e+09	5.71486e+09	11115.5	25651.2	12825.6	1710.08	2.01336e+07	1.41368e+07
	2.18751e+09	5.52993e+09	11050.4	25501	12750.5	1700.07	1.45228e+07	9.90512e+06	2.18751e+09	5.53181e+09	10971.4	25318.5	12659.3	1687.9	1.57311e+07	1.07707e+07	2.18751e+09	5.49151e+09	10805.7	24936.2	12468.1	1662.41	1.75422e+07	1.20976e+07	2.18751e+09	5.22813e+09	10915.9	25190.5	12595.3	1679.37	1.74591e+07	1.22428e+07	2.18751e+09	5.53765e+09	10770.8	24855.8	12427.9	1657.05	1.95305e+07	1.35337e+07
	1.99449e+09	5.33691e+09	10664.7	24610.9	12305.5	1640.73	1.40337e+07	9.41602e+06	1.99449e+09	5.33879e+09	10588.5	24435.1	12217.5	1629.01	1.52014e+07	1.0241e+07	1.99449e+09	5.29849e+09	10425.9	24059.7	12029.9	1603.98	1.69473e+07	1.15028e+07	1.99449e+09	5.03512e+09	10512.9	24260.5	12130.3	1617.37	1.68378e+07	1.16214e+07	1.99449e+09	5.34463e+09	10395.4	23989.4	11994.7	1599.29	1.88737e+07	1.28769e+07
	1.83096e+09	5.17338e+09	10338	23856.8	11928.4	1590.45	1.36193e+07	9.00163e+06	1.83096e+09	5.17526e+09	10264.2	23686.6	11843.3	1579.11	1.47527e+07	9.79225e+06	1.83096e+09	5.13496e+09	10104.1	23317.1	11658.6	1554.48	1.64433e+07	1.09987e+07	1.83096e+09	4.87158e+09	10171.4	23472.6	11736.3	1564.84	1.63114e+07	1.1095e+07	1.83096e+09	5.1811e+09	10077.3	23255.4	11627.7	1550.36	1.83171e+07	1.23204e+07
	1.70997e+09	5.05239e+09	10096.2	23298.9	11649.4	1553.26	1.33127e+07	8.69504e+06	1.70997e+09	5.05427e+09	10024.2	23132.9	11566.4	1542.19	1.44207e+07	9.46024e+06	1.70997e+09	5.01397e+09	9866.02	22767.7	11383.9	1517.85	1.60704e+07	1.06258e+07	1.70997e+09	4.75059e+09	9918.83	22889.6	11444.8	1525.97	1.59219e+07	1.07056e+07	1.70997e+09	5.06011e+09	9842.02	22712.3	11356.2	1514.16	1.79054e+07	1.19086e+07
	1.60101e+09	4.94343e+09	9878.44	22796.4	11398.2	1519.76	1.30366e+07	8.41892e+06	1.60101e+09	4.94531e+09	9808.13	22634.1	11317.1	1508.94	1.41217e+07	9.16123e+06	1.60101e+09	4.90501e+09	9651.61	22272.9	11136.5	1484.86	1.57346e+07	1.029e+07	1.60101e+09	4.64163e+09	9691.32	22364.6	11182.3	1490.97	1.55712e+07	1.03548e+07	1.60101e+09	4.95115e+09	9630.08	22223.3	11111.6	1481.55	1.75346e+07	1.15378e+07
	1.49909e+09	4.84151e+09	9674.77	22326.4	11163.2	1488.43	1.27783e+07	8.16066e+06	1.49909e+09	4.84339e+09	9605.99	22167.7	11083.8	1477.85	1.3842e+07	8.88155e+06	1.49909e+09	4.80309e+09	9451.06	21810.1	10905.1	1454.01	1.54204e+07	9.97589e+06	1.49909e+09	4.53971e+09	9478.53	21873.5	10936.8	1458.23	1.52431e+07	1.00267e+07	1.49909e+09	4.84923e+09	9431.84	21765.8	10882.9	1451.05	1.71877e+07	1.1191e+07
	1.41772e+09	4.76014e+09	9512.17	21951.2	10975.6	1463.41	1.25721e+07	7.95446e+06	1.41772e+09	4.76202e+09	9444.61	21795.2	10897.6	1453.02	1.36187e+07	8.65826e+06	1.41772e+09	4.72172e+09	9290.95	21440.6	10720.3	1429.38	1.51696e+07	9.7251e+06	1.41772e+09	4.45834e+09	9308.63	21481.4	10740.7	1432.1	1.49811e+07	9.76477e+06	1.41772e+09	4.76786e+09	9273.57	21400.6	10700.3	1426.7	1.69108e+07	1.09141e+07
	1.35589e+09	4.69831e+09	9388.63	21666.1	10833	1444.4	1.24155e+07	7.7978e+06	1.35589e+09	4.70019e+09	9321.99	21512.3	10756.1	1434.15	1.3449e+07	8.4886e+06	1.35589e+09	4.65989e+09	9169.29	21159.9	10580	1410.66	1.49791e+07	9.53455e+06	1.35589e+09	4.39652e+09	9179.54	21183.6	10591.8	1412.24	1.47821e+07	9.56576e+06	1.35589e+09	4.70603e+09	9153.32	21123.1	10561.5	1408.2	1.67004e+07	1.07037e+07
	1.30732e+09	4.64974e+09	9291.57	21442.1	10721	1429.47	1.22924e+07	7.67472e+06	1.30732e+09	4.65162e+09	9225.66	21290	10645	1419.33	1.33157e+07	8.35532e+06	1.30732e+09	4.61132e+09	9073.72	20939.4	10469.7	1395.96	1.48294e+07	9.38485e+06	1.30732e+09	4.34794e+09	9078.13	20949.5	10474.8	1396.64	1.46258e+07	9.40941e+06	1.30732e+09	4.65746e+09	9058.85	20905	10452.5	1393.67	1.65351e+07	1.05384e+07
	1.27021e+09	4.61263e+09	9217.41	21270.9	10635.5	1418.06	1.21984e+07	7.58068e+06	1.27021e+09	4.61451e+09	9152.06	21120.1	10560.1	1408.01	1.32139e+07	8.25348e+06	1.27021e+09	4.57421e+09	9000.7	20770.8	10385.4	1384.72	1.4715e+07	9.27048e+06	1.27021e+09	4.31084e+09	9000.65	20770.7	10385.4	1384.72	1.45063e+07	9.28995e+06	1.27021e+09	4.62035e+09	8986.67	20738.5	10369.2	1382.57	1.64089e+07	1.04121e+07
	1.2453e+09	4.58772e+09	9167.63	21156.1	10578	1410.4	1.21352e+07	7.51756e+06	1.2453e+09	4.5896e+09	9102.65	21006.1	10503.1	1400.41	1.31456e+07	8.18513e+06	1.2453e+09	4.5493e+09	8951.68	20657.7	10328.9	1377.18	1.46383e+07	9.1937e+06	1.2453e+09	4.28592e+09	8948.64	20650.7	10325.4	1376.71	1.44261e+07	9.20976e+06	1.2453e+09	4.59544e+09	8938.22	20626.7	10313.3	1375.11	1.63241e+07	1.03273e+07
	1.23173e+09	4.57415e+09	9140.51	21093.5	10546.7	1406.23	1.21008e+07	7.48317e+06	1.23173e+09	4.57603e+09	9075.74	20944	10472	1396.27	1.31083e+07	8.14789e+06	1.23173e+09	4.53573e+09	8924.98	20596.1	10298.1	1373.07	1.45964e+07	9.15188e+06	1.23173e+09	4.27235e+09	8920.3	20585.3	10292.7	1372.35	1.43824e+07	9.16607e+06	1.23173e+09	4.58187e+09	8911.83	20565.8	10282.9	1371.05	1.62779e+07	1.02811e+07
	1.22261e+09	4.56503e+09	9122.29	21051.4	10525.7	1403.43	1.20777e+07	7.46007e+06	1.22261e+09	4.56691e+09	9057.65	20902.3	10451.1	1393.48	1.30833e+07	8.12286e+06	1.22261e+09	4.52661e+09	8907.04	20554.7	10277.4	1370.31	1.45683e+07	9.12377e+06	1.22261e+09	4.26324e+09	8901.27	20541.4	10270.7	1369.43	1.43531e+07	9.13672e+06	1.22261e+09	4.57275e+09	8894.09	20524.8	10262.4	1368.32	1.62469e+07	1.02501e+07
	1.21319e+09	4.55562e+09	9103.47	21008	10504	1400.53	1.20539e+07	7.4362e+06	1.21319e+09	4.55749e+09	9038.97	20859.2	10429.6	1390.61	1.30575e+07	8.09702e+06	1.21319e+09	4.51719e+09	8888.51	20511.9	10256	1367.46	1.45393e+07	9.09475e+06	1.21319e+09	4.25382e+09	8881.6	20496	10248	1366.4	1.43228e+07	9.10641e+06	1.21319e+09	4.56334e+09	8875.78	20482.6	10241.3	1365.5	1.62148e+07	1.0218e+07
	1.20299e+09	4.54541e+09	9083.08	20960.9	10480.5	1397.4	1.2028e+07	7.41034e+06	1.20299e+09	4.54729e+09	9018.73	20812.5	10406.2	1387.5	1.30294e+07	8.06902e+06	1.20299e+09	4.50699e+09	8868.42	20465.6	10232.8	1364.37	1.45078e+07	9.06329e+06	1.20299e+09	4.24361e+09	8860.29	20446.8	10223.4	1363.12	1.42899e+07	9.07355e+06	1.20299e+09	4.55313e+09	8855.92	20436.7	10218.4	1362.45	1.61801e+07	1.01833e+07
	1.19192e+09	4.53434e+09	9060.97	20909.9	10455	1394	1.2e+07	7.3823e+06	1.19192e+09	4.53622e+09	8996.79	20761.8	10380.9	1384.12	1.29991e+07	8.03865e+06	1.19192e+09	4.49592e+09	8846.65	20415.4	10207.7	1361.02	1.44737e+07	9.02919e+06	1.19192e+09	4.23255e+09	8837.19	20393.5	10196.8	1359.57	1.42543e+07	9.03794e+06	1.19192e+09	4.54207e+09	8834.4	20387.1	10193.5	1359.14	1.61424e+07	1.01457e+07
	1.17971e+09	4.52213e+09	9036.55	20853.6	10426.8	1390.24	1.1969e+07	7.35134e+06	1.17971e+09	4.524e+09	8972.55	20705.9	10352.9	1380.39	1.29656e+07	8.00512e+06	1.17971e+09	4.48371e+09	8822.61	20359.9	10179.9	1357.32	1.44361e+07	8.99153e+06	1.17971e+09	4.22033e+09	8811.68	20334.6	10167.3	1355.64	1.4215e+07	8.9986e+06	1.17971e+09	4.52985e+09	8810.64	20332.2	10166.1	1355.48	1.61009e+07	1.01041e+07
	1.16664e+09	4.50906e+09	9010.45	20793.3	10396.7	1386.22	1.19359e+07	7.31824e+06	1.16664e+09	4.51094e+09	8946.65	20646.1	10323.1	1376.41	1.29297e+07	7.96928e+06	1.16664e+09	4.47064e+09	8796.91	20300.6	10150.3	1353.37	1.43958e+07	8.95128e+06	1.16664e+09	4.20727e+09	8784.41	20271.7	10135.9	1351.45	1.41729e+07	8.95656e+06	1.16664e+09	4.51679e+09	8785.23	20273.6	10136.8	1351.57	1.60564e+07	1.00596e+07
	1.15306e+09	4.49548e+09	8983.31	20730.7	10365.4	1382.05	1.19015e+07	7.28383e+06	1.15306e+09	4.49736e+09	8919.71	20584	10292	1372.26	1.28924e+07	7.93201e+06	1.15306e+09	4.45706e+09	8770.19	20238.9	10119.4	1349.26	1.4354e+07	8.90942e+06	1.15306e+09	4.19369e+09	8756.05	20206.3	10103.1	1347.09	1.41292e+07	8.91284e+06	1.15306e+09	4.5032e+09	8758.82	20212.7	10106.3	1347.51	1.60102e+07	1.00134e+07
	1.13857e+09	4.48099e+09	8954.35	20663.9	10331.9	1377.59	1.18648e+07	7.2471e+06	1.13857e+09	4.48287e+09	8890.97	20517.6	10258.8	1367.84	1.28527e+07	7.89224e+06	1.13857e+09	4.44257e+09	8741.67	20173.1	10086.5	1344.87	1.43093e+07	8.86475e+06	1.13857e+09	4.17919e+09	8725.79	20136.4	10068.2	1342.43	1.40825e+07	8.86619e+06	1.13857e+09	4.48871e+09	8730.63	20147.6	10073.8	1343.17	1.59609e+07	9.96409e+06
	1.12236e+09	4.46478e+09	8921.95	20589.1	10294.6	1372.61	1.18237e+07	7.20602e+06	1.12236e+09	4.46666e+09	8858.81	20443.4	10221.7	1362.89	1.28082e+07	7.84775e+06	1.12236e+09	4.42636e+09	8709.77	20099.5	10049.7	1339.96	1.42593e+07	8.81478e+06	1.12236e+09	4.16298e+09	8691.94	20058.3	10029.2	1337.22	1.40304e+07	8.814e+06	1.12236e+09	4.4725e+09	8699.09	20074.8	10037.4	1338.32	1.59057e+07	9.90892e+06
high - upcycling	NMC 95								NMC 811								NMC 622								NMC 532								NMC 111
	TOTAL other costs (CapEx/OpEx)	TOTAL costs (other + black mass)	Li costs	Co costs	Ni costs	Mn costs	GWh CAM costs	GWh CAM costs reduced by black mass	TOTAL other costs (CapEx/OpEx)	TOTAL costs (other + black mass)	Li costs	Co costs	Ni costs	Mn costs	GWh CAM costs	GWh CAM costs reduced by black mass	TOTAL other costs (CapEx/OpEx)	TOTAL costs (other + black mass)	Li costs	Co costs	Ni costs	Mn costs	GWh CAM costs	GWh CAM costs reduced by black mass	TOTAL other costs (CapEx/OpEx)	TOTAL costs (other + black mass)	Li costs	Co costs	Ni costs	Mn costs	GWh CAM costs	GWh CAM costs reduced by black mass	TOTAL other costs (CapEx/OpEx)	TOTAL costs (other + black mass)	Li costs	Co costs	Ni costs	Mn costs	GWh CAM costs	GWh CAM costs reduced by black mass
	$	$	$/t	$/t	$/t	$/t	$	$	$	$	$/t	$/t	$/t	$/t	$	$	$	$	$/t	$/t	$/t	$/t	$	$	$	$	$/t	$/t	$/t	$/t	$	$	$	$	$/t	$/t	$/t	$/t	$	$
	4.90159e+08	2.48631e+09	6578.43			11286.2	1.55682e+07	8.46663e+06	2.6714e+08	6.51024e+08	6515.95			11300.2	1.68248e+07	1.13238e+07	2.51909e+08	5.01141e+08	6463.09			11372.5	1.8907e+07	1.38628e+07	2.68549e+08	5.55411e+08	6506.27			10918.7	1.86955e+07	1.35194e+07	3.13881e+08	9.25549e+08	6945.43			12455.6	2.294e+07	1.48352e+07
	4.14464e+08	2.41062e+09	6378.15			10942.6	1.50942e+07	7.99266e+06	2.25886e+08	6.0977e+08	6103.04			10584.2	1.57586e+07	1.02577e+07	2.13007e+08	4.62239e+08	5961.38			10489.7	1.74393e+07	1.23951e+07	2.27077e+08	5.13939e+08	6020.46			10103.4	1.72995e+07	1.21235e+07	2.65408e+08	8.77076e+08	6581.68			11803.3	2.17386e+07	1.36338e+07
	3.66466e+08	2.36262e+09	6251.15			10724.7	1.47937e+07	7.69212e+06	1.99727e+08	5.8361e+08	5841.22			10130.1	1.50826e+07	9.58161e+06	1.88339e+08	4.37571e+08	5643.25			9929.87	1.65087e+07	1.14644e+07	2.0078e+08	4.87642e+08	5712.4			9586.44	1.64143e+07	1.12383e+07	2.34672e+08	8.4634e+08	6351.04			11389.7	2.09768e+07	1.2872e+07
	3.39173e+08	2.33533e+09	6178.94			10600.9	1.46228e+07	7.52123e+06	1.84852e+08	5.68736e+08	5692.34			9871.91	1.46982e+07	9.19719e+06	1.74313e+08	4.23545e+08	5462.35			9611.56	1.59795e+07	1.09352e+07	1.85827e+08	4.72689e+08	5537.24			9292.48	1.5911e+07	1.0735e+07	2.17195e+08	8.28863e+08	6219.88			11154.5	2.05436e+07	1.24388e+07
	3.1924e+08	2.31539e+09	6126.2			10510.4	1.4498e+07	7.39641e+06	1.73988e+08	5.57872e+08	5583.61			9683.34	1.44174e+07	8.91643e+06	1.64068e+08	4.133e+08	5330.23			9379.08	1.5593e+07	1.05487e+07	1.74905e+08	4.61768e+08	5409.3			9077.78	1.55434e+07	1.03673e+07	2.0443e+08	8.16098e+08	6124.1			10982.7	2.02272e+07	1.21224e+07
	2.95317e+08	2.29147e+09	6062.9			10401.8	1.43482e+07	7.24662e+06	1.6095e+08	5.44834e+08	5453.11			9457.03	1.40805e+07	8.57948e+06	1.51774e+08	4.01005e+08	5171.67			9100.08	1.51291e+07	1.00848e+07	1.61799e+08	4.48661e+08	5255.76			8820.12	1.51022e+07	9.92616e+06	1.89111e+08	8.00779e+08	6009.14			10776.5	1.98475e+07	1.17427e+07
	2.6926e+08	2.26541e+09	5993.96			10283.5	1.4185e+07	7.08345e+06	1.46748e+08	5.30632e+08	5310.97			9210.52	1.37135e+07	8.21246e+06	1.38382e+08	3.87614e+08	4998.95			8796.17	1.46239e+07	9.57959e+06	1.47522e+08	4.34384e+08	5088.52			8539.46	1.46216e+07	9.44561e+06	1.72424e+08	7.84092e+08	5883.92			10552	1.9434e+07	1.13291e+07
	2.47183e+08	2.24334e+09	5935.55			10183.3	1.40468e+07	6.94522e+06	1.34716e+08	5.186e+08	5190.55			9001.67	1.34025e+07	7.9015e+06	1.27035e+08	3.76267e+08	4852.62			8538.69	1.41958e+07	9.15152e+06	1.35427e+08	4.22289e+08	4946.83			8301.68	1.42145e+07	9.03847e+06	1.58287e+08	7.69955e+08	5777.83			10361.7	1.90836e+07	1.09787e+07
	2.30849e+08	2.227e+09	5892.33			10109.1	1.39445e+07	6.84294e+06	1.25814e+08	5.09698e+08	5101.45			8847.15	1.31724e+07	7.67144e+06	1.18641e+08	3.67873e+08	4744.36			8348.19	1.38791e+07	8.83481e+06	1.26478e+08	4.1334e+08	4842			8125.75	1.39133e+07	8.73724e+06	1.47827e+08	7.59495e+08	5699.34			10220.9	1.88243e+07	1.07195e+07
	2.16138e+08	2.21229e+09	5853.41			10042.4	1.38524e+07	6.75083e+06	1.17797e+08	5.01681e+08	5021.2			8707.99	1.29652e+07	7.46425e+06	1.11081e+08	3.60313e+08	4646.86			8176.63	1.35939e+07	8.54958e+06	1.18418e+08	4.0528e+08	4747.59			7967.31	1.3642e+07	8.46595e+06	1.38407e+08	7.50075e+08	5628.65			10094.2	1.85908e+07	1.0486e+07
	2.02379e+08	2.19853e+09	5817			9979.9	1.37663e+07	6.66468e+06	1.10298e+08	4.94182e+08	4946.15			8577.83	1.27714e+07	7.27045e+06	1.0401e+08	3.53242e+08	4555.67			8016.16	1.33271e+07	8.2828e+06	1.1088e+08	3.97742e+08	4659.28			7819.12	1.33882e+07	8.21221e+06	1.29597e+08	7.41264e+08	5562.54			9975.6	1.83725e+07	1.02676e+07
	1.91394e+08	2.18755e+09	5787.94			9930.03	1.36975e+07	6.59589e+06	1.04311e+08	4.88195e+08	4886.23			8473.91	1.26167e+07	7.11572e+06	9.83638e+07	3.47596e+08	4482.85			7888.04	1.31141e+07	8.06979e+06	1.04861e+08	3.91723e+08	4588.78			7700.8	1.31856e+07	8.00961e+06	1.22562e+08	7.3423e+08	5509.75			9880.93	1.81981e+07	1.00933e+07
	1.83048e+08	2.1792e+09	5765.85			9892.14	1.36452e+07	6.54363e+06	9.97622e+07	4.83646e+08	4840.7			8394.95	1.24992e+07	6.99816e+06	9.40743e+07	3.43306e+08	4427.53			7790.7	1.29522e+07	7.90796e+06	1.00288e+08	3.87151e+08	4535.21			7610.9	1.30317e+07	7.85569e+06	1.17217e+08	7.28885e+08	5469.64			9809	1.80656e+07	9.96082e+06
	1.7649e+08	2.17264e+09	5748.5			9862.38	1.36042e+07	6.50257e+06	9.61885e+07	4.80072e+08	4804.93			8332.92	1.24068e+07	6.90581e+06	9.07044e+07	3.39936e+08	4384.07			7714.22	1.28251e+07	7.78082e+06	9.66956e+07	3.83558e+08	4493.13			7540.27	1.29108e+07	7.73476e+06	1.13018e+08	7.24686e+08	5438.13			9752.49	1.79616e+07	9.85675e+06
	1.71481e+08	2.16763e+09	5735.25			9839.64	1.35728e+07	6.4712e+06	9.34581e+07	4.77342e+08	4777.6			8285.53	1.23362e+07	6.83524e+06	8.81296e+07	3.37362e+08	4350.87			7655.8	1.2728e+07	7.68368e+06	9.39508e+07	3.80813e+08	4460.97			7486.32	1.28184e+07	7.64237e+06	1.0981e+08	7.21478e+08	5414.06			9709.32	1.7882e+07	9.77724e+06
	1.68118e+08	2.16427e+09	5726.35			9824.37	1.35517e+07	6.45015e+06	9.16252e+07	4.75509e+08	4759.26			8253.71	1.22889e+07	6.78788e+06	8.64013e+07	3.35633e+08	4328.58			7616.57	1.26628e+07	7.61847e+06	9.21083e+07	3.78971e+08	4439.39			7450.09	1.27564e+07	7.58035e+06	1.07657e+08	7.19324e+08	5397.9			9680.34	1.78287e+07	9.72386e+06
	1.66285e+08	2.16244e+09	5721.5			9816.05	1.35403e+07	6.43868e+06	9.06267e+07	4.7451e+08	4749.26			8236.38	1.22631e+07	6.76207e+06	8.54597e+07	3.34692e+08	4316.43			7595.21	1.26272e+07	7.58295e+06	9.11045e+07	3.77967e+08	4427.63			7430.36	1.27226e+07	7.54656e+06	1.06483e+08	7.18151e+08	5389.09			9664.55	1.77996e+07	9.69478e+06
	1.65054e+08	2.16121e+09	5718.25			9810.47	1.35325e+07	6.43097e+06	8.99558e+07	4.7384e+08	4742.55			8224.74	1.22457e+07	6.74473e+06	8.48271e+07	3.34059e+08	4308.27			7580.85	1.26034e+07	7.55908e+06	9.04301e+07	3.77292e+08	4419.73			7417.1	1.26999e+07	7.52386e+06	1.05695e+08	7.17363e+08	5383.18			9653.94	1.778e+07	9.67524e+06
	1.63783e+08	2.15994e+09	5714.88			9804.7	1.35246e+07	6.42301e+06	8.9263e+07	4.73147e+08	4735.62			8212.71	1.22278e+07	6.72683e+06	8.41737e+07	3.33406e+08	4299.85			7566.02	1.25787e+07	7.53443e+06	8.97336e+07	3.76596e+08	4411.57			7403.41	1.26764e+07	7.50042e+06	1.04881e+08	7.16549e+08	5377.07			9642.99	1.77599e+07	9.65507e+06
	1.62405e+08	2.15856e+09	5711.24			9798.44	1.3516e+07	6.41438e+06	8.8512e+07	4.72396e+08	4728.1			8199.67	1.22084e+07	6.70742e+06	8.34656e+07	3.32698e+08	4290.72			7549.95	1.2552e+07	7.50772e+06	8.89787e+07	3.75841e+08	4402.73			7388.57	1.2651e+07	7.47501e+06	1.03999e+08	7.15667e+08	5370.45			9631.11	1.7738e+07	9.6332e+06
	1.60912e+08	2.15707e+09	5707.28			9791.66	1.35066e+07	6.40503e+06	8.76979e+07	4.71582e+08	4719.95			8185.54	1.21874e+07	6.68638e+06	8.26979e+07	3.3193e+08	4280.81			7532.53	1.2523e+07	7.47875e+06	8.81603e+07	3.75023e+08	4393.14			7372.48	1.26235e+07	7.44746e+06	1.03042e+08	7.1471e+08	5363.27			9618.24	1.77143e+07	9.60949e+06
	1.59262e+08	2.15542e+09	5702.92			9784.17	1.34963e+07	6.3947e+06	8.67989e+07	4.70683e+08	4710.95			8169.94	1.21641e+07	6.66315e+06	8.18501e+07	3.31082e+08	4269.88			7513.29	1.2491e+07	7.44677e+06	8.72566e+07	3.74119e+08	4382.55			7354.71	1.25931e+07	7.41704e+06	1.01986e+08	7.13654e+08	5355.34			9604.02	1.76881e+07	9.58331e+06
	1.57499e+08	2.15365e+09	5698.26			9776.17	1.34852e+07	6.38366e+06	8.58379e+07	4.69722e+08	4701.33			8153.26	1.21393e+07	6.63831e+06	8.09439e+07	3.30176e+08	4258.19			7492.73	1.24569e+07	7.41258e+06	8.62905e+07	3.73153e+08	4371.24			7335.72	1.25605e+07	7.38452e+06	1.00857e+08	7.12525e+08	5346.87			9588.83	1.76601e+07	9.55532e+06
	1.55665e+08	2.15182e+09	5693.4			9767.85	1.34738e+07	6.37218e+06	8.48386e+07	4.68722e+08	4691.33			8135.91	1.21135e+07	6.61249e+06	8.00016e+07	3.29234e+08	4246.04			7471.35	1.24213e+07	7.37703e+06	8.5286e+07	3.72148e+08	4359.47			7315.98	1.25267e+07	7.35071e+06	9.96825e+07	7.1135e+08	5338.06			9573.03	1.7631e+07	9.52622e+06
	1.53709e+08	2.14986e+09	5688.23			9758.96	1.34615e+07	6.35992e+06	8.37722e+07	4.67656e+08	4680.66			8117.4	1.20859e+07	6.58493e+06	7.8996e+07	3.28228e+08	4233.07			7448.53	1.23834e+07	7.33909e+06	8.42139e+07	3.71076e+08	4346.91			7294.9	1.24906e+07	7.31462e+06	9.84296e+07	7.10097e+08	5328.65			9556.17	1.76e+07	9.49517e+06
	1.5152e+08	2.14767e+09	5682.44			9749.03	1.34478e+07	6.34622e+06	8.25794e+07	4.66463e+08	4668.72			8096.7	1.20551e+07	6.5541e+06	7.78712e+07	3.27103e+08	4218.57			7423	1.23409e+07	7.29665e+06	8.30148e+07	3.69877e+08	4332.86			7271.33	1.24503e+07	7.27426e+06	9.7028e+07	7.08696e+08	5318.14			9537.3	1.75652e+07	9.46043e+06
